# Supplementary material for: Mapping the scientific knowledge and approaches to defining and measuring hate crime, hate speech, and hate incidents: A systematic review
Source: Campbell Syst Rev. 2024 Apr 28;20(2):e1397. doi: 10.1002/cl2.1397 (PMC11056620; doi:10.1002/cl2.1397)
Supplement: Supplementary file 1 — APPENDIX 1 Definitions data. [file CL2-20-e1397-s001.xlsx]

## Sheet: Sheet1
Definition	Full Title	Url or DOI	Operationalisability	Canada	USA	Germany	France	UK	Ireland	Italy	Spain	Australia	New Zealand	Other	Ethnic Religious	Sexual Gender	Disability Body Health	Social Class	Ideology Occupation
This article defines ‘caste hatred’ as offensive and hateful behaviour based on caste and argues that crimes motivated by caste hatred should be considered akin to racial and religious hatred offences.	Hate crimes and the law: Introducing caste hatred as a public order offence	https://doi.org/10.1177/20322844211012095	low operationalisability	0	0	0	0	1	0	0	0	0	0	0	1	0	0	0	0
Islamophobia- the fear or dislike of Islam in the post-September, 2001 period.	Brown bodies and xenophobic bullying in US schools: Critical analysis and strategies for action	https://doi.org/10.17763/1943-5045-86.4.481	low operationalisability	0	0	0	0	0	0	0	0	0	0	1	1	0	0	0	0
When bias motivates an unlawful act, it is considered a hate crime. Race and religion inspire most hate crimes, but hate today wears many faces.	Ten Ways To Fight Hate. A Community Response Guide. [Second Edition]	https://www.proquest.com/docview/62304278	low operationalisability	0	1	0	0	0	0	0	0	0	0	0	1	1	1	0	0
Hate incidents are an encounter in which difference is perceived but is responded to with violence rather than care. Hate incidents are rooted in a confrontation with an other that seeks to violently reaffirm boundaries and identities through a refusal to become with and respond to that other’s alterity.	A hauntology of participatory speculation	https://doi.org/10.1145/3385010.3385024	low operationalisability	0	0	0	0	0	0	0	0	0	0	1	0	0	0	0	0
Unter Hassrede oder Hasssprache (engl. hate speech) werden mündli- che oder schriftliche Äußerungen verstanden, die diskriminierenden und abwertenden Inhalts sind.	DATEN ZU HASSKRIMINALITÄT UND HATESPEECH IN THÜRINGEN	https://www.idz-jena.de/im-dialog/thueringer-zustaende	low operationalisability	0	0	1	0	0	0	0	0	0	0	0	0	0	0	0	0
I define hate spin as a two-pronged political strategy of vilification or manufactured indignation used as a means of mobilizing supporters and coercing opponents. Hate spin can center on race, language, nationality, immigrant status, and other markers of identity. Here, however, I focus on what is probably its most problematic strain: religious hate spin.	Regulating "hate spin": The limits of law in managing religious incitement and offense	https://ijoc.org/index.php/ijoc/article/view/5451	low operationalisability	0	0	0	0	0	0	0	0	0	0	1	1	0	0	0	0
Bias or hate incidents can be defined as acts of prejudice that do not involve violence, threats, or property damage. It is important to note that not all hate incidents are hate crimes.	Improving the Identification, Investigation, and Reporting of Hate Crimes: A Summary Report of the Law Enforcement Roundtable	https://www.justice.gov/hatecrimes/resource/improving-identification-investigation-and-reporting-hate-crimes-summary-report	low operationalisability	0	1	0	0	0	0	0	0	0	0	0	0	0	0	0	0
hate based violence, "bias crimes," and "hate crimes" are used interchangeably to refer to violent acts by one member of a society against other members of a society that 1) are not based in real or perceived financial or material gain and 2) based at least partially on negative emotional or affective response (hate or bias) to a perceived physical, social, political, ethnic, or affectional prefe…	Voices of hate: Elite cues and the hate crimes against gays and lesbians and African-Americans in the 1980s	https://www.proquest.com/docview/304480577	low operationalisability	0	1	0	0	0	0	0	0	0	0	0	1	0	1	1	1
Hate speech is a less precise term. In this report we will generally use the expression hate speech to mean speech that expresses hostility towards, or contempt for, people who share a characteristic.	Part 9, chapter 4: hate crime and hate speech	https://christchurchattack.royalcommission.nz/the-report/part-9-social-cohesion-and-embracing-diversity/hate-crime-and-hate-speech/	low operationalisability	0	0	0	0	0	0	0	0	0	1	0	0	0	0	0	0
Hate speech is speech that inflicts emotional damage and contains inflammatory comments meant to arouse other individuals to cause severe social dislocation and damage.	The Contentious American Debate: The First Amendment and Internet-based Hate Speech	https://doi.org/10.1080/13600860054872	low operationalisability	0	0	0	0	0	0	0	0	0	0	1	0	0	0	0	0
Hate incidents are malicious acts motivated by bias towards an out-group that do not constitute a criminal offence.	Barriers to reporting hate crime and hate incidents in Victoria	https://static1.squarespace.com/static/5d48cb4d61091100011eded9/t/5f5ab2bad55ac978cdd858f9/1599779524716/Barriers+to+reporting+hate+crimes_final.pdf	low operationalisability	0	0	0	0	0	0	0	0	1	0	0	0	0	0	0	0
Hate speech is a derogatory comment that hurts an entire group in terms of ethnicity, race or gender.	HateMonitors: Language agnostic abuse detection in social media	https://doi.org/10.48550/arXiv.1909.12642	low operationalisability	0	0	0	0	0	0	0	0	0	0	1	1	1	0	0	0
i definire “hate speech”, inteso come parole ed espressioni pronunciate con l’obiettivo di mortificare, denigrare, deumanizzare e inferiorizzare le persone a cui sono riferite, oltre a incoraggiare e fomentare pregiudizi, ostilità, se non violenza gratuita nei confronti delle vittime prescelte.	Cronache di ordinario razzismo. Quinto Libro bianco sul razzismo in Italia	http://www.cronachediordinariorazzismo.org/wp-content/uploads/quinto_libro_bianco_razzismo_def.pdf	low operationalisability	0	0	0	0	0	0	1	0	0	0	0	0	0	0	0	0
the term “hate crime” also refers to crimes against persons and property motivated by hate against an identifiable group	New resistance to hate crime legislation and the concept of law	https://doi.org/10.1177/1743872114534017	medium-low operationalisability	1	1	0	0	0	0	0	0	0	0	0	0	0	0	0	0
Hate speech is an offensive kind of communication mechanism that expresses an ideology of hate using stereotypes. Hate speech targets different protected characteristics such as gender, re- ligion, race, and disability.	Hate speech review in the context of online social networks	https://www.sciencedirect.com/science/article/abs/pii/S1359178917301064	medium-low operationalisability	0	0	0	0	0	0	0	0	0	0	1	1	1	1	0	0
Hate crime will be used in this Comment to connote crimes of violence commit- ted by individuals who are motivated by hate of another's background.	Problem of Motive in Hate Crimes: The Argument Against Presumptions of Racial Motivation	https://www.ojp.gov/ncjrs/virtual-library/abstracts/problem-motive-hate-crimes-argument-against-presumptions-racial	medium-low operationalisability	0	1	0	0	0	0	0	0	0	0	0	0	0	0	0	0
It refers to hostile incidents carried out by one or more people the disabled person considers to be their friends, or by relatives	Hate crime or mate crime? (Disability, hate crime and violence)	https://www.routledge.com/Disability-Hate-Crime-and-Violence/Roulstone-Mason-Bish/p/book/9781138823334	medium-low operationalisability	0	0	0	0	1	0	0	0	0	0	0	0	0	0	0	0
A hate incident is an action in which a person is made aware that her/his status is offensive to another, but does not rise to the level of a crime.	Responding to Hate Crimes and Bias-Motivated Incidents on College/University Campuses	https://www.ojp.gov/ncjrs/virtual-library/abstracts/responding-hate-crimes-and-bias-motivated-incidents	medium-low operationalisability	0	1	0	0	0	0	0	0	0	0	0	0	0	0	0	0
Hate crimes refer to criminal offences that are motivated by hate towards an identifiable group.	Hate Crime in Canada	https://www150.statcan.gc.ca/n1/en/catalogue/85F0033M2008017	medium-low operationalisability	1	0	0	0	0	0	0	0	0	0	0	1	1	1	0	1
Hate crimes are defined as crimes that manifest prejudice based on certain group characteristics	Supreme Court, Race, and Civil Rights	https://www.ojp.gov/ncjrs/virtual-library/abstracts/supreme-court-race-and-civil-rights	medium-low operationalisability	0	1	0	0	0	0	0	0	0	0	0	0	0	0	0	0
We conceptualise hate relationships as undesirable relations re-produced through ongoing spatially concentrated ‘low level’ acts of violence including forms of non-verbal intimidation and harassment interspersed with threats, verbal abuse and occasionally phys- ical violence, that leave individuals and families anxious, afraid and trapped. The concen- trated, cumulative and overwhelming character…	Living with hate relationships: Familiar encounters, enduring racisms and geographies of entrapment	https://doi.org/10.1177/02637758211049808	medium-low operationalisability	0	0	0	0	1	0	0	0	0	0	0	0	0	0	0	0
In a hate crime, the primary motive is hatred of a characteristic of the victim such as their religious or ethnic background.	2 - Examining Typical Crimes	https://doi.org/10.1016/B978-0-12-801346-5.00002-0	medium-low operationalisability	0	1	0	0	0	0	0	0	0	0	0	1	0	0	0	0
In einer der Vorankündigungen, die zu diesem Sammelband führten, hieß es: „Hate Speech/Hassrede ist jede menschliche Kommunikation, die dazu dient, andere Bevölkerungsgruppen oder deren Mitglieder herabzusetzen oder zu beleidigen.“ Ich würde einen Schritt weiter gehen: Im Fall der Juden dient die Absicht der Hassrede nicht nur dazu, sie herabzusetzen oder zu beleidi- gen. Geschichtliche Erfahrung…	Juden-Hass gestern und heute: Ein historischer Blick auf 130 Jahre judeophobische Feindseligkeit	https://interventionen.blog/2022/03/03/antisemitische-hass-metaphorik/	medium-low operationalisability	0	0	1	0	0	0	0	0	0	0	0	0	0	0	0	0
i discorsi d'odio possono essere deviniti come quelle esternazioni in forma orale o scritta, che incitano incoraggiano o giustificano l'ostilita' e l'intolleranza nei confronti di deteminati gruppi minoritari.	Punire l’omofobia:(non) ce lo chiede l’Europa. Rifllessioni sulle incertezze giurisprudenziali e normative in tema di hate speech	https://iris.unito.it/retrieve/handle/2318/1578102/178936/GenIUS2015.pdf	medium-low operationalisability	0	0	0	0	0	0	1	0	0	0	0	0	0	0	0	0
Cyber violence and hate speech online against women are a form of Gender-Based Violence (GBV). The terms “cyber violence” and “hate speech online against women” encompass different types of cyber violence such as cyber harassment, cyber stalking, non-consensual image-abuse, and also the specific term “sexist hate speech”	Cyber violence and hate speech online against women	https://doi.org/10.2861/738618	medium-low operationalisability	0	0	0	0	0	0	0	0	0	0	1	0	0	0	0	0
Racist hate propaganda is an organized dissemination of a malevolent doctrine of vilification and detestation of a group of individuals based on racial identification	Hate propaganda and freedom of expression in a multicultural society	https://www.proquest.com/docview/304095554	medium-low operationalisability	1	0	0	0	0	0	0	0	0	0	0	1	0	0	0	0
En este trabajo se refiere a cualquier com‐ portamiento violento u hostil consciente e intencional (por acción u omisión) que pueda causar o cause en la mujer un daño físico, psíquico, jurídico, económico, social, moral, espiritual o sexual.	La violencia de género en el cine español	https://revistas.usal.es/cinco/index.php/medicina_y_cine/article/view/14280	medium-low operationalisability	0	0	0	0	0	0	0	1	0	0	0	0	0	0	0	0
In this paper, we have coined the term “hate torts” to illustrate the growing use of tort law to punish hate groups and to compensate victims of systematic oppression	Lawsuits to Punish the Organization Roots of Hate	https://ezproxy.deakin.edu.au/login?url=https://search.ebscohost.com/login.aspx?direct=true&AuthType=ip,sso&db=sih&AN=34596842&site=ehost-live&scope=site	medium-low operationalisability	0	1	0	0	0	0	0	0	0	0	0	0	0	0	0	0
Islamophobia entails not merely anxious awareness or perceptions rooted in apprehension and contempt against Muslim people, but also rational discriminatory attitudes and hostile practices through which hatred is manifested and expressed, such as harassment, verbal and physical abuse, and hate crimes	The online intersection among Islamophobia, populism, and hate speech: An Italian perspective	https://doi.org/10.1163/21659214-bja10028	medium-low operationalisability	0	0	0	0	0	0	1	0	0	0	1	1	0	0	0	0
I will assume that hate speech is any form of speech that produces any of the harms which advocates of suppression ascribe to hate speech: loss of self-esteem, economic and social subordination, physical and mental stress, silencing of the victim, and effective exclusion from the political arena.	Hate speech, cultural diversity, and the foundational paradigms of free expression	https://repository.uchastings.edu/cgi/viewcontent.cgi?referer=&httpsredir=1&article=2375&context=faculty_scholarship	medium-low operationalisability	0	1	0	0	0	0	0	0	0	0	0	0	0	0	0	0
Sexist hate speech is defined as expressions which spread, incite, promote or justify hatred based on sex.	Cyber violence and hate speech online against women	https://doi.org/10.2861/738618	medium-low operationalisability	0	0	0	0	0	0	0	0	0	0	1	0	1	0	0	0
We define abusive language as hurtful language that a speaker uses to insult or offend another individual or a group of individuals based on their personal qualities, ap- pearance, social status, opinions, statements, or actions.	I feel offended, don't be abusive! implicit/explicit messages in offensive and abusive language	https://aclanthology.org/2020.lrec-1.760	medium-low operationalisability	0	0	0	0	0	0	0	0	0	0	1	0	0	0	0	0
Unter Hate Speech – hier übersetzt mit „Hassrede“ – wird im Allgemeinen der sprachliche Ausdruck von Hass gegen Personen oder Gruppen verstan- den, insbesondere durch die Verwendung von Ausdrücken, die der Herabset- zung und Verunglimpfung von Bevölkerungsgruppen dienen	Hassrede–von der Sprache zur Politik	https://docplayer.org/213627442-Hassrede-von-der-sprache-zur-politik.html	medium-low operationalisability	0	0	1	0	0	0	0	0	0	0	0	1	1	1	1	0
By PSH, I refer to unwelcomed and unwanted attention, sexual advances and intim- idating behaviour that occurs in public spaces, both in person and online.	Our streets now (Misogyny as hate crime)	https://doi.org/10.4324/9781003023722	medium-low operationalisability	0	0	0	0	1	0	0	0	0	0	0	0	0	0	0	0
Any crime that is motivated by hostility on the grounds of race, religion, sexual orientation, disability or transgender identity can be classed as a hate crime.	Action Against Hate: The UK Government's plan for tackling hate crime	https://www.gov.uk/government/publications/hate-crime-action-plan-2016	medium-low operationalisability	0	0	0	0	1	0	0	0	0	0	0	1	1	1	0	0
‘Race hate’ is a term increasingly used in Britain to describe offences that are motivated by hatred or animosity towards particular ‘racial’ and/or ethnic groups of people.	The 'enemy within'? Asylum, racial violence and 'race hate' in Britain today	https://doi.org/10.1080/17450140701631411	medium-low operationalisability	0	0	0	0	1	0	0	0	0	0	0	1	0	0	0	0
Typically, hate crimes come in two forms: the first, an offence known to the criminal law which is committed with a hateful or hostile motivation towards the victim is the focus of this article. The second, which might be referred to as "expression offences", or "incitement" offences, refers to the criminalisation of hate speech.	What is Measured Matters: The Value of Third Party Hate Crime Monitoring Abstract:	https://doi.org/10.1007/s10610-018-9403-4	medium-low operationalisability	0	0	0	0	0	0	0	0	0	0	1	0	0	0	0	0
Antisemitic incidents can include speech acts, some of which in Canada can qualify as hate speech, as well as acts of violence or outright discrimination.	The changing dimensions of contemporary Canadian antisemitism	https://doi.org/10.3138/9781442673342-005	medium-low operationalisability	1	0	0	0	0	0	0	0	0	0	0	0	0	0	0	0
Unter hate speech sollen hier Äußerungen verstanden werden, die eine Per- son oder eine Gruppe auf der Grundlage eines gemeinsamen Merkmals de- gradieren.	Kriterien zur Einschränkung von hate speech (Hassrede-Hate Speech: Interdisziplinäre Beiträge zu einer aktuellen Diskussion)	http://geb.uni-giessen.de/geb/volltexte/2013/9251/	medium-low operationalisability	0	0	1	0	0	0	0	0	0	0	0	1	1	0	0	0
Se refiere al prejuicio contra, el odio hacia o el miedo a personas de otros países o culturas. Sentimiento, actitud o comportamiento de hostilidad, rechazo u odio hacia personas extranjeras o percibidas como tales	Protocolo y sistema de indicadores para la detección del discurso de odio en las redes sociales	https://www.inclusion.gob.es/oberaxe/es/ejes/delitosodio/alreco/index.htm	medium-low operationalisability	0	0	0	0	0	0	0	1	0	0	0	0	0	0	0	0
Im Rahmen dieses NAP sollen mit dem Begriff „Transfeindlichkeit“ alle Formen Gruppenbezogener Menschenfeindlichkeit erfasst werden, die sich gegen die von einem Menschen gelebte Geschlechtsidentität und den Geschlechtsausdruck richten.	Nationaler Aktionsplan gegen Rassismus	https://www.bundesregierung.de/breg-de/suche/nationaler-aktionsplan-gegen-rassismus-1145356#:~:text=Kern%20des%20am%2014.06.2017,Demokratie%20und%20Gleichwertigkeit%3B%20Diversit%C3%A4t%20im	medium-low operationalisability	0	0	1	0	0	0	0	0	0	0	0	0	1	0	0	0
Conceptually, we understand “hate communication” to be the expression of senti- ments that represent hate, negative attributes (i.e. “linguistic qualifiers”) that may incite vio- lence or reflect hate and forms of discrimination against or blame towards political, cultural or social minorities and actors.	Online Hate Speech and the Radical Right in Times of Pandemic: The Italian and English Cases	https://doi.org/10.1080/13183222.2021.1922191	medium-low operationalisability	0	0	0	0	1	0	1	0	0	0	0	0	0	0	0	0
Both of these lines of critique inform our focus on violent racism, which we conceptualise here as discourse that advocates, celebrates, or excuses direct violence against a racialised “other”	How Racist Violence Becomes a Virtue: An Application of Discourse Analysis	https://doi.org/10.4119/ijcv-2965	medium-low operationalisability	0	0	0	0	0	1	0	0	0	0	0	1	0	0	0	0
As a starting point, a bias-motivated crime is defined simply as a crime in which the offender is apparently motivated by a characteristic of the victim that identifies the victim as a member of some group toward which the offender feels animosity	BIAS-MOTIVATED CRIMES: THEIR CHARACTERISTICS AND THE LAW ENFORCEMENT RESPONSE	https://www.ncjrs.gov/pdffiles1/Digitization/145315NCJRS.pdf	medium-low operationalisability	0	1	0	0	0	0	0	0	0	0	0	0	0	0	0	0
hate speech, understood as speech that demeans or expresses hostility or contempt towards target groups based on their race, religion, ethnic background, sexual orienta- tion, or other identifying characteristics	Hate Speech on Campus and the First Amendment: Can They Be Reconciled?	https://www.ojp.gov/ncjrs/virtual-library/abstracts/hate-speech-campus-and-first-amendment-can-they-be-reconciled	medium-low operationalisability	0	1	0	0	0	0	0	0	0	0	0	1	1	0	0	0
Les discours homophobes analyses dans cet article sont depourvus des caracteristiques externes d'un discours de haine directe, telles que l'insulte, le mepris ou la menace, ils pourraient fonctionner comme une vioelnce detournee. The homophobic speeches analyzed in this article are devoid of the external characteristics of direct hate speech, such as insult, contempt or threat, they could functio…	Modalités syntaxiques et argumentatives du discours homophobe en ligne: chroniques de la haine ordinaire	https://journals.openedition.org/mots/27943	medium-low operationalisability	0	0	0	1	0	0	0	0	0	0	0	0	0	0	0	0
Hate crime usually refers to any criminal offence motivated by bias towards an out-group.	Barriers to reporting hate crime and hate incidents in Victoria	https://www.bnaibrith.ca/antisemitic-incidents/	medium-low operationalisability	0	0	0	0	0	0	0	0	1	0	0	0	0	0	0	0
Con comunicazione d’odio, intendiamo proporre una prospettiva più ampia sulla comunicazione che non include solo l’incitamento all'odio come messaggio verbale (sia scritto sia parlato), ma tutti i tipi di messaggi (vedi sotto): verbale (parole e formulazioni), paraverbale (voce), non-verbale (linguaggio del corpo), visivo (immagini, simboli), che possono trasmettere e produrre razzismo e xenofobi…	Radar guidelines: comprendere la comunicazione d'odio e acquisire strumenti per strategie comunicative anti-razziste	http://win.radar.communicationproject.eu/web/wp-content/uploads/2018/04/RADAR-Guidelines-IT-2.pdf	medium-low operationalisability	0	0	0	0	0	0	1	0	0	0	0	0	0	0	0	0
hate crime, that is, crime motivated by the offender’s attitudes to the victim’s age, gender, ethnicity, religion, sexual orientation or disability compared to other crime not motivated by prejudice.	Equality groups' perceptions and experience of crime	https://www.hatecrimescotland.org/wp/wp-content/uploads/2014/08/Equality-Groups-Perceptions-Experience-of-Crime-Analysis-of-BCS-2007-2010-EHRC-2011.pdf	medium-low operationalisability	0	0	0	0	1	0	0	0	0	0	0	1	1	1	0	0
Hate speech can be defined, then, as speech that enacts harms that imperil the realization of central human functional capabilities by, among other things, disempowering, marginalizing, and silencing.	Reconceptualizing counterspeech in hate-speech policy (with a focus on Australia)	https://doi.org/10.1017/CBO9781139042871.016	medium-low operationalisability	0	0	0	0	0	0	0	0	1	0	0	0	0	0	0	0
Faced with the challenge of defining hate speech in our study in different national contexts, we focus on the two characteristics that are more consistent across contexts: (1) hate speech targets vulnerable or protected groups, and (2) hate speech implies serious and discriminative expressions against that group	Common sense or censorship: How algorithmic moderators and message type influence perceptions of online content deletion	https://doi.org/10.1177/14614448211032310	medium-low operationalisability	0	1	0	0	0	0	0	0	0	0	1	0	0	0	0	0
Antisemitic discourse is language, themes or imagery that use or evoke malicious ideas about Jews and Jewish-related issues. This is found in graffiti, hate (e)mail and social media posts. Such discourse can influence and reflect hostile attitudes to Jews, so contributing to an atmosphere in which antisemitic ‘hate crimes’ against Jews and Jewish institutions are more likely to occur.	Towards understanding: antisemitism and the contested uses and meanings of ‘Yid’ in English football	https://doi.org/10.1080/01419870.2016.1140791	medium-low operationalisability	0	0	0	0	1	0	0	0	0	0	0	1	0	0	0	0
Disability hate crimes are offences against people who are different because they have one or more disabilities. These might be physical, psychological, personal mannerisms or other difficulties, for example, in communicating effectively.	Disability hate crime: Experiences of everyday hostility on public transport	https://dx.doi.org/10.1007/978-3-030-28726-9	medium-low operationalisability	0	0	0	0	1	0	0	0	0	0	0	0	0	1	0	0
Hate crimes are characterised by the symbolic status of the victim. The victim belongs to an "outgroup" which symbolises what the in-group - to whom which the delinquents belong - does not want to be.	Violence against foreigners in the Federal Republic of Germany.	https://dx.doi.org/10.1177/0306624X9403800301	medium-low operationalisability	0	0	0	0	0	0	0	0	0	0	1	0	0	0	0	0
Insulting and hostile behaviour aimed at another online which causes the deterioration of another’s physical and mental wellbeing; threats of physical and/or sexual violence; insulting and hostile behaviour aimed at another because of their (if real or presumed) gender, race, ethnicity, religion, national origin, gender identity, sex, disability or sexual orientation.	Legality, Social Media and the Criminal Law	https://research.edgehill.ac.uk/en/studentTheses/legality-social-media-and-the-criminal-law	medium-low operationalisability	0	0	0	0	1	0	0	0	0	0	0	1	1	1	0	0
La Islamofobia es una forma de intolerancia que conlleva rechazo, irrespeto y desprecio hacia el Islam y, por extensión, a las personas musulmanas. Alimenta conductas de odio, discriminación, hostilidad e incluso agresiones y violencia; se expresa mediante discursos prejuiciosos, ofensas, mensajes de aversión y también fanáticos que construyen escenarios donde pueden ser cometidos delitos o críme…	Informe Anual Islamofobia en España 2014	https://www.confer.es/619/activos/texto/wcnfr_pdf_4498-thGctgdOLAxMpkVp.pdf	medium-low operationalisability	0	0	0	0	0	0	0	1	0	0	0	0	0	0	0	0
Hate and bias crimes are motivated by hatred against a victim based upon his or her race, religion, sexual orientation, ethnicity, or national origin and pose unique challenges for victim service providers	National Victim Assistance Academy Textbook	https://www.ncjrs.gov/ovc_archives/nvaa2002/toc.html	medium-low operationalisability	0	1	0	0	0	0	0	0	0	0	0	1	1	0	0	0
Hasskriminalität, Hassverbrechen deutsch für Hate-Crime, bezeichnet Gewalt- und Straftaten, die durch Rassismus (siehe Ausländer- hass), religiöse Intoleranz, Trans- oder Homopho- bie und ähnlichem motiviert sind. Hasskriminalität ist sinnvoll zur Benennung von Straftaten, wenn die Betroffenen von den Täter*innen als Zuge- hörige einer Gruppe angesehen werden, die als ungleichwertig beurteilt wir…	Rassistische Straftaten erkennen und verhandeln Ein Reader für die Strafjustiz	https://www.ssoar.info/ssoar/handle/document/61081	medium-low operationalisability	0	0	1	0	0	0	0	0	0	0	0	1	1	0	0	0
Hate crime is a social construct, which is culturally and historically situated. By and large, the consensus view tends to be that hate crimes are criminal acts that are motivated by the offender’s bias, prejudice and/or ‘hate’ towards the victim’s identity.	‘You all look the same’: Non-Muslim men who suffer Islamophobic hate crime in the post-Brexit era	https://doi.org/10.1177/1477370818812735	medium-low operationalisability	0	0	0	0	1	0	0	0	0	0	0	0	0	0	0	0
Bullying occurs in relation to formal institutions, such as the school, where individuals cannot easily leave the group. The ongoing process of constituting informal groups through the mechanisms of inclusion and exclusion provides a social context for bullying. Changes in position are dangerous to group order, becoming a source of fear and anxiety since all members of the group risk being exclud…	The social concept of bullying: philosophical reflections on definitions	https://doi.org/10.1017/CBO9781139226707.004	medium-low operationalisability	0	0	0	0	0	0	0	0	0	0	1	0	0	0	0	0
hate speech is expression that is characteristically hostile, and that tends to do certain things, like silence, disparage, vilify, degrade, and so forth. I have also said that hate speech targets historically and contemporarily oppressed groups, and that it is a form of oppression itself.	Woman‐Hating: On Misogyny, Sexism, and Hate Speech	https://doi.org/10.1111/hypa.12398	medium-low operationalisability	0	0	0	0	0	0	0	0	0	0	1	0	0	0	0	0
Hate speech is expression that is viscerally offensive and degrading to particular segments of society, especially to women and minorities	Speaking of Virtue: A Republican Approach to University Regulation of Hate Speech	https://www.ojp.gov/ncjrs/virtual-library/abstracts/speaking-virtue-republican-approach-university-regulation-hate	medium-low operationalisability	0	1	0	0	0	0	0	0	0	0	0	0	1	0	0	0
Hate Speech is a characterization of communication that is ’hateful’, controversial, and generates intolerance and in some forms is divisive and demeaning	An Online Multilingual Hate speech Recognition System	https://doi.org/10.48550/arXiv.2011.11523	medium-low operationalisability	0	0	0	0	0	0	0	0	0	0	1	1	1	0	0	0
Anti-Muslim hate crime falls under the category of religious hate crime. It is not limited to physical attacks but includes a wide range of potential criminal behaviour from offensive graffiti, damage to property, abusive and threatening messages, harassment, intimidation and verbal abuse.	'I will blow your face off' - Virtual and physical world anti-muslim hate crime	https://doi.org/10.1093/bjc/azv122	medium-low operationalisability	0	0	0	0	0	0	0	0	0	0	1	1	0	0	0	0
These symbols reflect hostile, violent, degrading, intimidat- ing, or offensive racist acts against African Americans, some of which trigger images of death. Nooses are an example of a racial hate sym- bol. Nooses date back to the slavery era when Africans and African Americans were lynched as a form punishment for rebelling against their owners or for reasons that demonstrated the perceived auth…	Re-emergence of racial harassment and racial hate symbols in the workforce	https://doi.org/10.4324/9781315188980-14	medium-low operationalisability	0	1	0	0	0	0	0	0	0	0	0	1	0	0	0	0
In many western nations there is now an important body of literature on what has become known as homophobic violence; a concept which seeks to capture hostile, aggressive and violent behaviours that are motivated by an antagonism towards same-sex sexualities.	Body maps: Envisaging homophobia, violence and safety	https://doi.org/10.1177/a016321	medium-low operationalisability	0	0	0	0	0	0	0	0	1	0	0	0	1	0	0	0
Transphobic hate crime is a crime or incident which is motivated by the perpetrator's prejudice or hostility toward transsexual or transgender people or the victim's perceived trans(gender) identity.	Transphobic hate crime in the European Union	https://www.ilga-europe.org/sites/default/files/transphobic_hate_crime_in_the_european_union_0.pdf	medium-low operationalisability	0	0	0	0	0	0	0	0	0	0	1	0	1	0	0	0
Con “incitamento all’odio”, “discorso d’odio”, o “discorso pubblico d’incitamento all’odio”, intendo un tipo di comunicazione (non solo verbale) che, rivolgendosi a una vasta platea, vuole minare lo status di individui o gruppi già fragili.	Discorsi d’odio come pratiche ordinarie	https://www.centroeinaudi.it/images/abook_file/04-BDL224_Fumagalli.pdf	medium-low operationalisability	0	0	0	0	0	0	1	0	0	0	0	0	0	0	0	0
The definition of hate speech is contested but, for the purposes of the argu- ment in this article, it will include content which is illegal under legislation aimed at outlawing speech that incites violence, hatred or discrimination against named groups. We take “hate speech” to refer to a narrow category of material that is illegal under the law, thus, distinguishing it from material that might …	The role of social media companies in the regulation of online hate speech	https://doi.org/10.1108/S1059-433720210000085005	medium-low operationalisability	0	0	0	0	0	0	0	0	0	0	1	0	0	0	0	0
violence against individuals enacted on the basis of their membership in a social group as opposed to personal animus.	Exception to Excess: Tactical Use of the Law by Outgroups in Bias Crime Legislation	https://doi.org/10.1111/j.1747-4469.2011.01275.x	medium-low operationalisability	1	0	0	0	0	0	0	0	0	0	0	0	0	0	0	0
My argument rests on a conception of hate speech as speech that is directed at historically identifiable minorities; 21 that targets them with speech that is harmful to their involvement in processes of democratic legitimation	Hate Speech-Definitions & Empirical Evidence	https://espace.library.uq.edu.au/view/UQ:691493	medium-low operationalisability	0	0	0	0	0	0	0	0	0	0	1	0	0	0	0	0
Es por ello que se justifica la conveniencia de perfilar aquellos elementos que definen la categoría del discurso del odio, en sentido estricto (y, diría, restrictivo): 1) Expresiones dirigidas contra una persona integrante de un grupo social especialmente vulnerable, definido por determinadas características (raciales, étnicas, religiosas, de condición sexual, etc.). Esta especial vulnerabilidad…	When words spawn hate: Limits to freedom of expression in the Spanish constitutional order	https://doi.org/10.18042/cepc/redc114.01	medium-low operationalisability	0	0	0	0	0	0	0	1	0	0	0	1	1	0	0	0
Unter dem Begriff „Antisemitismus“ versteht man die politisch, sozial, rassistisch oder religiös begründete Feindschaft gegen- über Juden. Antisemitisch sind sämtliche Äußerungen und Ver- haltensweisen, die sich gegen einen oder mehrere Juden als Ju- den bzw. gegen eine jüdische Gemeinschaft richten. Dabei ist es unerheblich, ob sich diese Gemeinschaft im Verband des Staa- tes Israel organisiert …	Antisemitismus im Islamismus	https://www.kas.de/en/web/extremismus/islamismus/antisemitismus-im-islamismus	medium-low operationalisability	0	0	1	0	0	0	0	0	0	0	0	0	0	0	0	0
Afrophobia describes the hostility, antipathy, contempt and aversion expressed directly and through institu- tional and legal means, towards people with a back- ground in sub-Saharan Africa or who belong to the African diaspora	Afrophobia in Ireland: Racism against people of African descent	https://inar.ie/wp-content/uploads/2019/10/afrophobia_in_ireland.pdf	medium-low operationalisability	0	0	0	0	0	1	0	0	0	0	0	1	0	0	0	0
Hate crimes comprise two elements: a criminal offence and a bias motivation. First, hate crimes require a base offence to have occurred. In other words, the act committed must constitute an offence under criminal law. If there is no underlying crime, there is no hate crime. The second element of a hate crime is that the perpetrator must commit the criminal act with a particular bias motive or mot…	Anti-Christian Hate Crime	https://www.osce.org/files/f/documents/4/a/389468_4.pdf	medium-low operationalisability	0	0	0	0	0	0	0	0	0	0	1	1	0	0	0	0
I define racial violence as acts with violent consequences in which victims are racially fungible	Racial violence in the United States	https://doi.org/10.1080/01419870500092423	medium-low operationalisability	0	1	0	0	0	0	0	0	0	0	0	1	0	0	0	0
hate speech addresses words or expression that encourage others to hate a group based on a protected characteristic.	Hate speech: an overview of the current legal framework	https://christchurchattack.royalcommission.nz/assets/Publications/Hate-speech-and-hate-crime-related-legsilation-Companion-legal-paper.pdf	medium-low operationalisability	0	0	0	0	0	0	0	0	0	1	0	0	0	0	0	0
Hate Speech is usually defined as communication that contains contempt or hatred towards a person or a group of people on the basis of some characteristic e.g., color, ethnicity, gender, nationality, race, religion, and sexual orientation.	JCTDHS at SemEval-2019 task 5: Detection of hate speech in tweets using deep learning methods, character N-gram features, and preprocessing methods	http://doi.org/10.18653/v1/S19-2075	medium-low operationalisability	0	0	0	0	0	0	0	0	0	0	1	1	1	0	0	0
cis- hetero-misogyny—accuses a cis(−het) woman of failing to be cisgender/heterosexual in the first place. While the woman targeted with classic misogyny is surely a Bad Woman, the woman targeted with cis-hetero-misogyny does not classify (or hardly classifies) as a Woman at all; she is undeserving of being recognized as a Woman.	Cis-Hetero-Misogyny Online	https://doi.org/10.1007/s10677-019-10019-5	medium-low operationalisability	0	0	0	0	0	0	0	0	1	0	0	0	1	0	0	0
A hate crime may be described as criminal conduct which is motivated 54 by the perpetrator’s prejudice or bias, commonly referred to as “hate”, towards the victim’s race, ethnicity, gender, sexual orientation, religion, disability and several other victim characteristics.	The origins of hate-crime laws	https://doi.org/10.17159/2411-7870/2016/v22n1a4	medium-low operationalisability	0	1	0	0	0	0	0	0	0	0	0	1	1	1	0	0
A portrayal that is reasonably likely to offend, insult, humiliate or intimidate another person or a group of people because of their race, colour or national or ethnic origin, or religious intolerance motivated by racist considerations.	Social commentary and racism in 2019	https://alltogethernow.org.au/wp-content/uploads/2019/11/Social-Commentary-and-Racism-2019-1.pdf	medium-low operationalisability	0	0	0	0	0	0	0	0	1	0	0	1	0	0	0	0
As regards hate crime, for the purposes of this Study, the relevant notion shall be understood as any other criminal offence that is not hate speech, committed with a bias motive and which may comprise any form of ordinary offence, such as violent attacks (murders, injuries, assaults), as well as defamation or damage to property or discriminatory acts that are criminalised.	Study to support the preparation of the European Commission’s initiative to extend the list of EU crimes in Article 83 of the Treaty on the Functioning of the EU to hate speech and hate crime	https://doi.org/10.2838/379095	medium-low operationalisability	0	0	0	0	0	0	0	0	0	0	1	0	0	0	0	0
For the purposes of this article, hate crimes are defined as criminal acts committed against a victim motivated by bias or hatred based on any number of classifications, which could include race, color, religion, national origin, gender, sexual orientation, or disability	HATE CRIMES	https://heinonline.org/HOL/P?h=hein.journals/grggenl5&i=71	medium-low operationalisability	0	1	0	0	0	0	0	0	0	0	0	1	1	1	0	0
religious hate speech which we define as a speech that is insulting, offensive, or hurtful and is intended to incite hate, discrimination, or violence against an individual or a group of people on the basis of religious beliefs or lack of any religious beliefs.	Proceedings of the 2018 IEEE/ACM International Conference on Advances in Social Networks Analysis and Mining, ASONAM 2018	https://dl.acm.org/doi/proceedings/10.5555/3382225	medium-low operationalisability	0	0	0	0	0	0	0	0	0	0	1	1	0	0	0	0
hate speech, best defined as verbal harassment that focuses on characteris- tics such as race, religion, gender, sexual orientation, and disability.	Critical Perspectives on Hate Speech: The Centrality of 'Dialogic Listening.'	https://doi.org/10.1080/10904018.1999.10499028	medium-low operationalisability	0	1	0	0	0	0	0	0	0	0	0	1	1	1	0	0
e è razzista quella rappresentazione di un gruppo umano: 1. come distinto da altri [premessa a una distinzione rigida tra in-group e outgroup]; 2. in ragione di attributi evidenti – somatici, culturali, etnici, nazionali, religiosi – che si assumono (a torto o a ragione) necessariamente comuni a tutti (o alla stragrande maggioranza de) gli appartenenti a quel gruppo, e naturali (irrinunciabili, i…	Criminalizzare l’hate speech per scongiurare la collective violence? Ipotesi di lavoro intorno al reato di" propaganda razzista"	https://www.academia.edu/43245511/CRIMINALIZZARE_L_HATE_SPEECH_PER_SCONGIURARE_LA_COLLECTIVE_VIOLENCE_IPOTESI_DI_LAVORO_INTORNO_AL_REATO_DI_PROPAGANDA_RAZZISTA_	medium-low operationalisability	0	0	0	0	0	0	1	0	0	0	0	0	0	0	0	0
‘‘Race’’ hate is a form of racism that can manifest itself in a variety of forms that includes racial violence at one end of the spectrum to routine day-to-day harassment and hostility at the other	Islamophobia: Examining causal links between the state and “race hate” from “below”	https://doi.org/10.1108/01443330810915242	medium-low operationalisability	0	0	0	0	1	0	0	0	0	0	0	1	0	0	0	0
Online hate speech takes the form of slurs and insults about GRT (Gypsies, Roma and Travellers) people, the reinforcement of negative stereotypes about them, and the inference or incitement of violence towards them. It is often triggered by the arrival of, or media reporting on, new camps.	“I hope the river floods”: online hate speech towards gypsy, roma and traveller communities	https://mmuperu.co.uk/bjcj/articles/i-hope-the-river-floods-online-hate-speech-towards-gypsy-roma-and-traveller-communities/	medium-low operationalisability	0	0	0	0	1	0	0	0	0	0	0	1	0	0	0	0
They are defined as those that violate the victim’s civil rights, motivated by hostility, intolerance, or other prejudice toward the victim’s race, religion, creed, national origin, sexual orientation, gender, or disability. Hate crimes are motivated by bias or prejudice; hate is the under- lying symptom and is not always appreciable. Additionally, the victim must have been targeted specifically …	Chapter 10 - Hate Crimes: Misunderstanding, Misapplication, and False Reports	https://doi.org/10.1016/B978-0-12-801250-5.00010-0	medium-low operationalisability	0	1	0	0	0	0	0	0	0	0	0	1	1	1	0	0
Sexual harassment encompasses more than the shocking physical assaults that have made headlines in recent years; it also includes a wide range of offensive, crude, and sexist behaviors that demean women. Through these behaviors, harassers communicate that women do not belong and do not merit respect.	Sexual harassment is a threat to engineering: A national academies report finds that it's not just individuals who suffer when gender-based abuse goes unaddressed - [Spectral Lines]	https://doi.org/10.1109/MSPEC.2018.8513766	medium-low operationalisability	0	1	0	0	0	0	0	0	0	0	0	0	1	0	0	0
using hate speech to refer to speech that is intended to promote hatred against traditionally disadvantaged groups.	TALKING ABOUT HATE SPEECH - A RHETORICAL ANALYSIS OF AMERICAN AND CANADIAN APPROACHES TO THE REGULATION OF HATE SPEECH	https://heinonline.org/HOL/Page?handle=hein.journals/wlr1994&div=42&g_sent=1&casa_token=	medium-low operationalisability	1	0	0	0	0	0	0	0	0	0	0	0	0	0	0	0
The term ‘hate crimes' refers specifically to criminal acts rooted in or augmented by identity differentials such as ability, gender, race, age and sexuality.	Scripting hate crimes: victim, space and perpetrator defining hate	https://doi.org/10.1080/10304312.2013.854873	medium-low operationalisability	0	1	0	0	0	0	0	0	0	0	0	1	1	1	0	0
As defined here, an ordinary crime becomes a hate crime when offenders choose a victim because of some characteristic — for example, race, ethnicity, or religion — and provide evidence that hate prompted them to commit the crime. Bias crime is another term for hate crime.	Hate Crime Reported by Victims and Police	https://bjs.ojp.gov/content/pub/pdf/hcrvp.pdf	medium-low operationalisability	0	1	0	0	0	0	0	0	0	0	0	1	0	0	0	0
I have come to define hate crime (analogically, the act of bewitching) as the violent inscription of identity. In doing so, I’m trying to describe a cyclical process in which identity – or claims to identity – provoke violence, and violence (re)inscribes identity. A hate crime victim can be seen as one who threatens the moral order. (This works particularly well when one is discussing homeless or…	Deadly Words: State Power and the Entanglement of Speech and Violence in Hate Crime	https://doi.org/10.1023/A:1013788321729	medium-low operationalisability	0	1	0	0	0	0	0	0	0	0	0	0	1	0	0	0
Hate crime is the violence of intolerance and bigotry, intended to hurt and intimidate someone because of their race, ethnicity, national origin, religious, sexual orientation, or disability.	Hate Crime: The Violence of Intolerance	https://www.findlaw.com/civilrights/civil-rights-overview/hate-crime-the-violence-of-intolerance.html	medium-low operationalisability	0	1	0	0	0	0	0	0	0	0	0	1	1	1	0	0
Hate speech inflicts real harm on vulnerable minorities by reaffirming social inequity and reiterating a social order that privileges members of certain groups over others.	Somatic Reclamation: Exploring the Lived Experience of Word Woundings	https://www.proquest.com/docview/2617233995	medium-low operationalisability	0	1	0	0	0	0	0	0	0	0	0	0	0	0	0	0
hate crime: the victimisation of minorities due to their racial or ethnic identity by members of the majority. This definition focuses on the imbalance of power between the perpetrator (majority) and the victim (minority) emphasising harm potential in hate crime.	Connecting the past to the future: Hate crime in America	https://doi.org/10.1177/1043986299015001003	medium-low operationalisability	0	1	0	0	0	0	0	0	0	0	0	0	0	0	0	0
With this concept, we assume that “hate speech is any speech, which attacks an individual or a group with an intention to hurt or disrespect based on identity of a person”.	Hate speech review in the context of online social networks	https://www.sciencedirect.com/science/article/abs/pii/S1359178917301064	medium-low operationalisability	0	0	0	0	0	0	0	0	0	0	1	0	0	0	0	0
Si tratteranno gli hate speech come enunciati aggressivi e discriminatori nei confronti di un grouppo di persone piu deboli e che vengono mantenute in condizione di subalternita' da qugli stessi enunciati.	Hate speech e rap	http://www.rifl.unical.it/index.php/rifl/article/view/614	medium-low operationalisability	0	0	0	0	0	0	1	0	0	0	0	0	0	0	0	0
The fear, dislike or hatred of people who are trans or are perceived to challenge conventional gender categories or ‘norms’ of male or female. Transphobia can result in individual and institutional discrimination, prejudice and violence against trans or gender variant people.	STAD: Stop Transphobia and Discrimination Report	https://www.atlanticphilanthropies.org/wp-content/uploads/2015/09/TENI-STAD-Report.pdf	medium-low operationalisability	0	0	0	0	0	1	0	0	0	0	0	0	1	0	0	0
La misoginia online alude a todos aquellos actos de odio contra las mujeres que se cometen, instigan o agravan, en parte o totalmente, a través de diferentes entornos digitales (Internet, telefonía móvil, correo electrónico, webs, apps de redes sociales, mensajería instantánea, campus virtuales, etc.), y que conllevan cualquier tipo de daño directo o indirecto de tipo psicológico, profesional, re…	The feminist technosocial perspective as antidote for online misogyny	https://doi.org/10.22325/fes/res.2021.64	medium-low operationalisability	0	0	0	0	0	0	0	1	0	0	0	0	1	0	0	0
Situación que atenta contra la dignidad de las personas, provocada por una conducta hostil contra una persona o grupo elegidos por sus características o atributos como grupo. La diferencia entre incidente y delito de odio es que el primero puede no ser constitutivo de delito por no estar tipificado en el Código Penal.	Manual de apoyo para la prevención y detección del racismo, la xenofobia y otras formas de intolerancia en las aulas	https://www.inclusion.gob.es/oberaxe/es/publicaciones/documentos/documento_0073.htm	medium-low operationalisability	0	0	0	0	0	0	0	1	0	0	0	0	0	0	0	0
an incident that meets the BJS definition of a hate crime. The victim experienced a crime that they believe was motivated by bias against them because of status in a protected category, as defined by the Hate Crime Statistics Act. Additionally, the victim reports at least one of the three BJS qualifying types of evidence that are required for classification as a hate crime (the offender used hate…	Enhancing the Measurement of Hate Crime in the NCVS: Developing and Testing Improvements to the Survey Questions	https://www.ojp.gov/pdffiles1/bjs/grants/301033.pdf	medium-low operationalisability	0	1	0	0	0	0	0	0	0	0	0	1	1	1	0	0
Il bullismo motivato da disprezzo nei confronti dell'omosessualita' puo assumere forme differenti. Vi possono essere comportamenti di tipo verbale, come deridere, insultare, prendere in giro rpetutamente, minacciare una violenza fisica, oppure prepotenze indirette, come escludere qualcuno da gruppi di aggregazione o diffondere pettegolezzi o scritte sui muri riguardo all'orientamento sessuale del…	Report finale della ricerca sul bullismo omofobico nelle scuole superiori italiane	https://www.arcigay.it/wp-content/themes/arcigay/materiali/scuola/2010%20-%20Bullismo%20Omofobico%20-%20Report.pdf	medium-low operationalisability	0	0	0	0	0	0	1	0	0	0	0	0	1	0	0	0
Although the term hate crime is not used in British legislation, for practical purposes of recognition, the concept can be divided into two categories. The first is that group of offences existing in current legislation and which specifically refer to a prejudicial motivation based upon one or more dimensions of diversity. The second group is those cases in which the 'standard' crime is reported,…	'DEFINING AND RECOGNISING ARE NOT THE SAME': CHALLENGES TO TACKLING HATE CRIME IN A PERFORMANCE CULTURE	https://www.proquest.com/openview/a867a7a3c6c0678fbf5ac3240a766569/1?pq-origsite=gscholar&cbl=38621	medium-low operationalisability	0	0	0	0	1	0	0	0	0	0	0	1	0	0	0	0
Hate crime refers to those criminal acts committed because of someone's actual or perceived membership in a particular group	Hate Crimes: Worse by Definition	https://cain.ulster.ac.uk/icr/reports/jarman03homophobic.pdf	medium-low operationalisability	0	1	0	0	0	0	0	0	0	0	0	0	0	0	0	0
Hate speech-that is, speech designed to promote hatred on the basis of race, religion, ethnicity or national origin	Hate speech in constitutional jurisprudence: a comparative analysis	https://papers.ssrn.com/sol3/papers.cfm?abstract_id=265939	medium-low operationalisability	1	1	0	0	0	0	0	0	0	0	1	1	0	0	0	0
Au-delà d’une compréhension strictement juridique, le discours haineux se heurte à une utilisation plus normalisée des injures haineuses, d’une part, et à un discours de haine agressif, violent et potentiellement illégal, d’autre part Beyond a strictly legal understanding, the discourse hate speech comes up against a more normalized use of hateful slurs, on the one hand, and aggressive, violent a…	Cartographie de la haine en ligne: Tour d’horizon du discours haineux en France	https://www.isdglobal.org/isd-publications/mapping-hate-in-france-a-panoramic-view-of-online-discourse/	medium-low operationalisability	0	0	0	1	0	0	0	0	0	0	0	0	0	0	0	0
la naissance du concept hate speech ‘discours de la haine’ qui est considéré comme un acte de parole inapproprié et bouleversant les limites du bon sens. C’est un discours qui est puni par la loi, car il relève de la mauvaise foi et des sentiments humains les plus sombres the birth of concept hate speech ‘hate speech’ which is considered a speech act inappropriate and upsetting the limits of comm…	War of the internet users - "The hate" in internet communication	https://doi.org/10.4312/linguistica.58.1.173-187	medium-low operationalisability	0	0	0	1	0	0	0	0	0	0	0	0	0	0	0	0
Under this policy, you can’t glorify, celebrate, praise or condone violent crimes, violent events where people were targeted because of their membership in a protected group, or the perpetrators of such acts. We define glorification to include praising, celebrating, or condoning statements, such as “I’m glad this happened”, “This person is my hero”, “I wish more people did things like this”, or “…	Glorification of violence policy	https://help.twitter.com/en/rules-and-policies/glorification-of-violence	medium-low operationalisability	0	0	0	0	0	0	0	0	0	0	1	0	0	0	0	0
A hate crime is any crime in which bias, prejudice, or bigotry is a motivating factor. Hate crimes are directed against people because of what they are, not who they are.	Teaching Tolerance Reduces Crime and Violence	https://www.ncjrs.gov/pdffiles1/Digitization/207238NCJRS.pdf	medium-low operationalisability	0	1	0	0	0	0	0	0	0	0	0	1	1	1	0	0
Als Hate Speech werden kommunikative Angriffe auf Mitglieder bestimmer sozialer Gruppen bezeichnet, die durch eine verzerrte Einstellung der Täterinnen und Täter gegenüber diesen Gruppen motiviert sind, zum Beispiel durch rassistische, islamophobe, antisemitische oder sexistische Vorurteile.	Digitaler Wandel, Radikalisierungsprozesse und Extremismusprävention im Internet (Handbuch Extremismusprävention Gesamtgesellschaftlich. Phänomenübergreifend)	https://www.handbuch-extremismuspraevention.de/HEX/DE/Service/HaeufigeFragen/haeufigeFragen_node.html	medium-low operationalisability	0	0	1	0	0	0	0	0	0	0	0	1	1	0	0	0
Hateful speech – often intended to degrade, intimidate, or incite violence or discrimination against certain groups	Hate Crimes, Explained	https://www.splcenter.org/hate-crimes-explained	medium-low operationalisability	0	1	0	0	0	0	0	0	0	0	0	0	0	0	0	0
Terrorism involves acts committed by minority group members against the majority group. Although there are distinctions between hate crimes and and acts of domestic terrorism, these two crimes are related as both crimes are violent acts motivated by hatred or animus.	Introduction	https://www.abc-clio.com/products/A4821C/	medium-low operationalisability	0	0	0	0	0	0	0	0	0	0	1	0	0	0	0	0
Here, I take ‘racially-aggravated offences’ to include any offences which without the ‘racial’ element would still be offences.	Conceptualising 'racism' in criminal law	https://doi.org/10.1111/j.1748-121X.2012.00244.x	medium-low operationalisability	0	0	0	0	0	0	0	0	0	0	1	1	0	0	0	0
Hate crimes are instances of ordinary crimes done hatefully or prejudicially, and are ranked at a higher level of wrongdoing, such that enhanced penalties are imposed when the offender has targeted a victim "because of" or "by reason of" race, religion, sexual identity, or gender. (For simplicity, I shall simply use race as a proxy for these other traits.) In this way, hate crimes are, in effect,…	Punishing Hate and Achieving Equality	https://www.ojp.gov/ncjrs/virtual-library/abstracts/punishing-hate-and-achieving-equality	medium-low operationalisability	0	1	0	0	0	0	0	0	0	0	0	1	1	0	0	0
Hate speech enlists what it calls the laws of nature to illuminate the perverse, sensuous, and primitive appetites of its targeted objects. By any means necessary, it aims to find, curtail, silence, and curb those objects and therefore to permanently silence the appetites it cannot bear. Permanently and properly place its target, and hate speech imagines a quiet peace, a vision of total regulatio…	Free speech, love speech, hate speech, and neutrality: In and out of the consulting room	https://doi.org/10.1177/0003065119846801	medium-low operationalisability	0	1	0	0	0	0	0	0	0	0	0	0	0	0	0	0
‘‘Homophobia’’ as used here denotes a broad spectrum of climate indicators of hostility to LGBTQ people ranging from casual use of pejorative language to aggressive personal attack.	We are not aliens, we're people, and we have rights. Canadian human rights discourse and high school climate for LGBTQ students.	https://doi.org/10.1111/j.1755-618X.2011.01266.x	medium-low operationalisability	1	0	0	0	0	0	0	0	0	0	0	0	1	0	0	0
Hate speech can be defined as the vilification of a group’s identity in order to oppress its members and deny them equal rights.	Hate spin: The manufacture of religious offense and its threat to democracy	https://mitpress.mit.edu/9780262534406/hate-spin/	medium-low operationalisability	0	1	0	0	0	0	0	0	0	0	0	0	0	0	0	0
Hate crime is hatred on the grounds of a person’s color, race, nationality (including citizen- ship), ethic or national origin, religious belief, absence of religious belief, sexual orientation, and disability; Hate crime includes bodily injury and where the victim suffers alarm, harassment, and distress (including emotional or psychological harm); Where a recognizable group openly glorifies or p…	Far-Right Extremism: Is it Legitimate Freedom of Expression, Hate Crime, or Terrorism?	https://doi.org/10.1080/09546553.2020.1789111	medium-low operationalisability	1	1	0	0	1	0	0	0	1	1	1	1	1	1	0	0
Hate speech is the generic term that has come to embrace the use of speech attacks based on race, ethnicity, religion, and sexual orientation or preference.	Academic freedom, hate speech, and the idea of a university	https://scholarship.law.duke.edu/cgi/viewcontent.cgi?article=4056&context=lcp	medium-low operationalisability	0	1	0	0	0	0	0	0	0	0	0	1	1	0	0	0
In dem hier entwickelten Verständnis sind konventionalisierte diskrimi- nierende Sprachhandlungen solche, die in den hegemonialen Schriftsprach- Wissensvorrat einer Gesellschaft eingegangen sind – u. a. durch ihre hege- monialisierte Tradierung in autorisierten schriftsprachlichen Quellen wie Lexika und einsprachigen Wörterbüchern, Schulbüchern und Gesetzestexten – und als solche immer wieder rep…	Der Hate Speech-Diskurs als Hate Speech (Hassrede-Hate Speech: Interdisziplinäre Beiträge zu einer aktuellen Diskussion)	http://geb.uni-giessen.de/geb/volltexte/2013/9251/	medium-low operationalisability	0	0	0	0	0	0	0	0	0	0	1	0	0	0	0	0
The project used a broad definition of hate crime in order to capture the experiences of anyone, from any background, who felt that they had been victimised specifically because of who they are.	The Leicester Hate Crime Project Briefing Paper 1: Disablist Hate Crime	https://le.ac.uk/hate-studies/research/the-leicester-hate-crime-project/our-reports	medium-low operationalisability	0	0	0	0	1	0	0	0	0	0	0	0	0	0	0	0
Extreme acts of bias-motivated offending are explained as individuals in search of an ordering mechanism in their lives embrace religious dogma, ideological systems based on hierarchical notions of race, gender, sexuality and/or other defined ideologies.	Gypsies’ and Travellers’ lived experience of harm: A critical hate studies perspective	https://doi.org/10.1177/f1362480620911914	medium-low operationalisability	0	0	0	0	0	0	0	0	0	0	1	1	1	0	0	1
I therefore propose an analysis by categories and adopt a disjunctive definition of hate speech—i.e. I take ‘hate speech’ to mean discriminatory speech which falls into any one of the categories I identify. I distinguish four main categories of hate speech, namely (1) targeted vilification, (2) diffuse vilification, (3) organised political advocacy for exclusionary and/or eliminationist policies,…	Does freedom of speech include hate speech?	https://link.springer.com/article/10.1007/s11158-011-9158-y	medium-low operationalisability	0	0	0	0	0	0	0	0	0	0	1	1	0	0	0	0
Hate crime refers to crime, most commonly violence, motivated by prejudice, bias or hatred towards a particular group of which the victim is presumed to be a member	VIOLENCE AGAINST LESBIANS AND GAY MEN	https://www.ojp.gov/ncjrs/virtual-library/abstracts/violence-against-lesbians-and-gay-men-0	medium-low operationalisability	0	0	0	0	0	0	0	0	1	0	0	0	0	0	0	0
A hate crime refers to acts of violence, hostility and intimidation directed towards people because of their identity or perceived ‘difference’.	The Leicester Hate Crime Project: Findings and Conclusions	https://le.ac.uk/hate-studies/research/the-leicester-hate-crime-project/our-reports	medium-low operationalisability	0	0	0	0	1	0	0	0	0	0	0	1	1	1	0	0
Hate speech is defined in this study as negative speech that targets individuals or groups (defined as individuals who share a commonality such as gender, age bracket, ethnicity, nationality, profession, socio-economic status, sexual orientation and religion).	Monitoring Hate Speech in the US Media	https://cpb-us-e1.wpmucdn.com/blogs.gwu.edu/dist/8/846/files/2019/03/Monitoring-Hate-Speech-in-the-US-Media-3_22-z0h5kk.pdf	medium-low operationalisability	0	1	0	0	0	0	0	0	0	0	0	1	1	1	1	0
A hate crime is a criminal offense committed against person or property that is motivated, in whole or in part, by the offender’s prejudice. Hate crimes are sometimes termed “bias-motivated crimes.”	Hate Crimes and Disability in America	https://doi.org/10.1177/00343552030470020101	medium-low operationalisability	0	1	0	0	0	0	0	0	0	0	0	0	0	1	0	0
It is only when an individual commits a crime based on those biased beliefs and intentionally targets another for violence or vandalism that a hate crime statute can be triggered. Of course, racial, antisemitic, or anti-LGBTQ slurs – or other speech that vilifies a targeted group – can be evidence of a hate crime when used by someone during the commission of an underlying crime. [...] Hate crimes…	Hate Crimes, Explained	https://www.splcenter.org/hate-crimes-explained	medium-low operationalisability	0	1	0	0	0	0	0	0	0	0	0	0	0	0	0	0
Although the word “Islam” refers to the religion, “Islam” in Islamophobia has undergone semantic extension and is mostly related to hatred shown toward Muslims. Islamophobic media content will be deliberate attempts by media practitioners to demonize Muslims due to their Islamic faith.	Language of Islamophobia in Right-Wing British Newspapers	https://doi.org/10.1080/15348423.2021.1972667	medium-low operationalisability	0	0	0	0	1	0	0	0	0	0	0	1	0	0	0	0
Digital harassment and abuse refers to a range of harmful interpersonal behaviours experienced via the internet, as well as via mobile phone and other electronic communication devices.	Digital harassment and abuse: Experiences of sexuality and gender minority adults	https://doi.org/10.1177/1477370818788006	medium-low operationalisability	0	0	0	0	1	0	0	0	1	0	0	0	0	0	0	0
The emerging policy literature around this approach has adopted the term 'Afrophobia' to cover all forms of anti-Blackness, meaning hostility and discrimination towards people identified as Black, including in housing, education, healthcare, policy, as well as characterising experiences of harassment and violence.	Anti-Black Racism: Afrophobia, Exclusion and Global Racisms	https://doi.org/10.1057/978-1-137-52667-0_15 10.1057/978-1-137-52667-0	medium-low operationalisability	0	0	0	0	0	1	0	0	0	0	0	1	0	0	0	0
Hate speech expresses, advocates, encourages, promotes or incites hatred of a group of individuals distinguished by a particular feature or set of features. Hatred is not the same as a lack of respect or even positive disrespect, dislike, disapproval, or a demeaning view of others. It implies hostility, rejection, a wish to harm or destroy, a desire to get the target group out of one’s way, a sil…	Hate Speech	https://doi.org/10.1111/j.1070-3535.2005.00405.x	medium-low operationalisability	0	0	0	0	0	0	0	0	0	0	1	0	0	0	0	0
Homophobic hate crime is a broad category of actions perpetrated on an individual or individuals because they are, or are perceived to be lesbian, gay or bisexual. Although the term ‘crime’ is used, hate crime includes actions that are not criminal, such as verbal abuse, but which are offensive or may constitute harassment and intimidation.	Acceptable prejudice? Homophobic violence & harassment in northern Ireland	http://hdl.handle.net/20.500.12389/19734	medium-low operationalisability	0	0	0	0	0	1	0	0	0	0	0	0	1	0	0	0
Disability hate crime is any crime where the offender’s hostility against disabled people is a factor in the offence.	Disability hate crime: a guide for carers and supporters	https://www.report-it.org.uk/files/disability_hate_crime_guide_for_carers_and_supporters_september_2020.pdf	medium-low operationalisability	0	0	0	0	1	0	0	0	0	0	0	0	0	1	0	0
By hate speech I mean speech that attacks (and is intended to attack) its targets because of their race, ethnicity, gender, sexuality, religion and so on, and which conveys intense feelings of antipathy.	Hate Speech, Dignity and Self-Respect	https://doi.org/10.1007/s10677-016-9744-3	medium-low operationalisability	0	0	0	0	0	0	0	0	0	0	1	1	1	0	0	0
In this article, we define a hate behaviour as any behaviour motivated in whole or in part by bias, or exhibiting a marker of bias. Hate behaviours include both lethal and non-lethal violence against people and properties.	A Conceptual Framework to Map Responses to Hate Crime, Hate Incidents and Hate Speech: The Case of Australia	https://doi.org/10.1017/S147474642100052X	medium-low operationalisability	0	0	0	0	0	0	0	0	1	0	0	0	0	0	0	0
For the purposes of this paper, a hate crime is defined as perpetrating a crime against an individual motivated by hatred for the victim's actual or perceived race, color, religion, national origin, gender, sexual orientation, or disability.	Hate Crimes	https://heinonline.org/HOL/P?h=hein.journals/grggenl6&i=295	medium-low operationalisability	0	1	0	0	0	0	0	0	0	0	0	1	1	1	0	0
Hate crimes against lesbians and gay men in the United States must be understood in context: Anti-gay violence is a logical, albeit extreme, extension of the heterosexism that pervades American society.	The social context of hate crimes: Notes on cultural heterosexism.	https://psycnet.apa.org/record/1991-99007-005	medium-low operationalisability	0	1	0	0	0	0	0	0	0	0	0	0	1	0	0	0
First, scholars generally agree that Islamophobia should always be condemned, and, as such, should be separated from critique of Islam. Unlike religious criticism, Islamophobia consists of prejudicial and wholesale rejections and denigrations of Islam and Muslims, rather than argumentative criticisms of particular aspects of Islam or Muslim practices. Separating Islamophobia from critique of Isla…	Is Islamophobia (always) racism?	https://doi.org/10.5325/critphilrace.7.2.0306	medium-low operationalisability	0	0	0	0	0	0	0	0	0	0	1	1	0	0	0	0
In this regard, a wide definition of hate speech would include group libel, or an attack on the dignity or reputation of a given group or individual. This would cover speech that is considered offensive regardless of whether it would lead to harmful results. A narrower definition of hate speech, however, would limit speech "that is intended to incite hatred or violence" against certain groups or …	Freedom of expression and hate speech	https://heinonline.org/HOL/LandingPage?handle=hein.journals/tulcint16&div=4&id=&page=	medium-low operationalisability	0	1	0	0	0	0	0	0	0	0	0	0	0	0	0	0
and the concept of "ethnoviolence" is introduced to refer to violence motivated by a desire to do harm to an "other' who represents a group against which the attacker is prejudiced	The Ecology of Anti-Gay Violence	https://doi.org/10.1177/088626090005003009	medium-low operationalisability	0	1	0	0	0	0	0	0	0	0	0	0	0	0	0	0
I define user-generated hate speech (UGHS) as content created by non-professional, usually anonymous users; aimed at intimidating or verbally harming particular minority groups; taking advantage of the interactive features of websites and of gaps in media regulation; and intended to be published and reach its target audience. It displays some parasitic and viral characteristics.	Grey areas : a cross-country comparative study of user-generated hate speech, incivility and journalistic responsibility for online comments	https://westminsterresearch.westminster.ac.uk/item/qv985/grey-areas-a-cross-country-comparative-study-of-user-generated-hate-speech-incivility-and-journalistic-responsibility-for-online-comments	medium-low operationalisability	0	0	0	0	1	0	0	0	0	0	1	0	0	0	0	0
Misogyny, deﬁned as the hate or prejudice against women, can be linguistically manifested in numerous ways, ranging from less aggressive be- haviours like social exclusion and discrimination to more dangerous expressions related to threats of violence and sexual objectiﬁcation	Vector space models for automatic misogyny identification	https://doi.org/10.4000/books.aaccademia.4740	medium-low operationalisability	0	0	0	0	0	0	1	0	0	0	0	0	0	0	0	0
Im Kontext zivilgesellschaftlicher Kämpfe um Bürger- und Grundrechte bezeichnet der Begriff Hassrede nicht beliebige harsche Aussprüche, radikale Kritik oder Beleidigungen per se, sondern solche Aussprüche, die Vorurteile (re-)produzieren und marginalisierte Gruppen diskriminieren. Im Unterschied zum (Cyber-) Mobbing ist Hassrede stets gruppenbezogen: Die Folgen von Hassrede betreffen über die ge…	Zivilgesellschaft: „Das globale Dorf verteidigen: Strategien gegen den kulturellen Backlash in sozialen Medien“ (Zivilgesellschaft: Das globale Dorf verteidigen: Strategien gegen den kulturellen Backlash in sozialen Medien)	https://www.isdglobal.org/wp-content/uploads/2018/09/ISD-NetzDG-Report-German-FINAL-26.9.18.pdf#page=48	medium-low operationalisability	0	0	0	0	0	0	0	0	0	0	1	1	0	1	0	0
Conducta que, admitiendo la existencia de varias razas humanas, considera inferiores a las que no sean la propia, y tiende a confundir a los grupos étnicos con las razas. En consecuencia, denigra a aquellos que considera inferiores a través de acciones discriminatorias contra sus miembros. En la interpretación de la psicología social es una actitud estable del ánimo a realizar acciones racistas.	Manual de apoyo para la prevención y detección del racismo, la xenofobia y otras formas de intolerancia en las aulas	https://www.inclusion.gob.es/oberaxe/es/publicaciones/documentos/documento_0073.htm	medium-low operationalisability	0	0	0	0	0	0	0	1	0	0	0	0	0	0	0	0
Hate speech, as defined by the Committee of Ministers of the Council of Europe, covers all forms of expression which spread, incite, promote or justify racial hatred, xenophobia, antisemitism or other forms of hatred based on intolerance, including: intolerance expressed by aggressive nationalism and ethnocentrism, discrimination and hostility against minorities, and migrants and people of immigr…	Bookmarks :a manual for combating hate speech online through human rights education	https://rm.coe.int/168065dac7	medium-low operationalisability	0	0	0	0	0	0	0	0	0	0	1	1	0	0	0	0
Hate Speech (Hassrede oder Hassposting) beschreibt im allgemeinen Äußerungen, mit denen Menschen beleidigt, abgewertet, bedroht oder angegriffen werden. Es handelt sich hierbei oft um vorurteilsge- leitete Sprache oder Abbildungen in Verbindung mit menschenfeind- lichen oder diskriminierenden Gruppenzuschreibungen. Hate Speech kann sich gegen Einzelpersonen oder gesellschaftliche Gruppen (bspw. F…	Staatliche Maßnahmen der Bundesländer gegen Hate Speech im Internet	https://www.idz-jena.de/forschung/staatliche-massnahmen-der-bundeslaender-gegen-hate-speech-im-internet#:~:text=Im%20Auftrag%20von%20Campact%20e.V.,Speech%20im%20Internet%20zu%20bewerten.	medium-low operationalisability	0	0	1	0	0	0	0	0	0	0	0	0	0	0	0	0
ANTI-MUSLIM HATE (OR ISLAMOPHOBIA) IS A FORM OF INTOLERANCE MOTIVATED BY UNFOUNDED FEAR, MISTRUST, AND HATRED OF MUSLIMS. ANTI-MUSLIM HATE IS ALSO MANIFESTED THROUGH HATRED, DISCRIMINATION, UNEQUAL TREATMENT, PREJUDICE, STEREOTYPING, HOSTILITY, AND ADVERSE PUBLIC DISCOURSE AGAINST MUSLIM COMMUNITIES AND PEOPLE. THIS PHENOMENON IS MAINLY BASED ON THE STIGMATIZATION OF MUSLIMS, AND AS SUCH, ISLAMOP…	Report Cyber Hate	https://www.inach.net/	medium-low operationalisability	0	0	0	0	0	0	0	0	0	0	1	1	0	0	0	0
Hate speech attacks a person or a group on the ba- sis of attributes such as race, religion, ethnic ori- gin, national origin, sex, disability, sexual orienta- tion or gender identity. In the same time, flames (such as rants, taunts, and squalid phrases) are of- fensive/abusive phrases which might attack or of- fend the users for a variety of reasons.	The Titans at SemEval-2019 task 5: Detection of hate speech against immigrants and women in Twitter	https://doi.org/10.18653/v1/S19-2088	medium-low operationalisability	0	0	0	0	0	0	0	0	0	0	1	1	1	1	0	0
‘Violence against women’ (VAW), an intentionally broad term, is understood to be a salient outcome of systemic gender inequality across the globe. It encompasses any physical, sexual, psychological, emotional, financial or social harm caused to a woman on the primary or partial basis of her gender. This harm can be inflicted either by individuals (known or unknown to the victim/survivor), groups,…	Introduction: Violence against women and the need for international law	https://doi.org/10.4324/9781315185002	medium-low operationalisability	0	0	0	0	0	0	0	0	0	0	1	0	1	0	0	0
Hate crime is any illegal act motivated by pre-formed bias against, in this case, a person’s real or perceived race.	Hating the Neighbors: The Role of Hate Crime in the Perpetuation of Black Residential Segregation	https://doi.org/10.4119/ijcv-2773	medium-low operationalisability	0	1	0	0	0	0	0	0	0	0	0	1	0	0	0	0
Anti-black linguistic racism refers to the linguistic violence, persecution, dehumanization, and marginalization that Black Language (BL) speakers1 endure when using their language in schools and in everyday life. It includes teachers’ silencing, correcting, and policing students when they communicate in BL. It is the belief that there is something inherently wrong with BL; therefore, it should b…	Dismantling anti-black linguistic racism in English language arts classrooms: Toward an anti-racist black language pedagogy	https://doi.org/10.1080/00405841.2019.1665415	medium-low operationalisability	0	1	0	0	0	0	0	0	0	0	0	0	0	0	0	0
Anti-homosexual harassment and violence are often described as ‘hate’ crimes perpetrated by homophobic people who act on an extreme and irrational contempt for the sexual identity of victims, and killings are regarded as the most typical form of these incidents.	Victims, perpetrators and fatal scenarios: A research note on anti-homosexual male homicides	https://doi.org/10.1177/026975800200900302	medium-low operationalisability	0	0	0	0	0	0	0	0	1	0	0	0	1	0	0	0
Hate crimes sind Handlungen, im Zuge derer ein Mensch Viktimisierung durch Einschüchterung, Bedrohung, physische oder psychische Gewalt er- fåhrt. Der Täter ist dabei geleitet durch Vorurteile gegenüber bestimmten Merkmalen, welche die gesamte soziale Gruppe des Opfers betreffen. Die Schädigung zielt daher nicht nur auf das direkte Opfer ab, sondern besitzt eine einschüchternde Botschaft, welche …	Hasskriminalität	https://www.hwr-berlin.de/en/prof/marc-coester/	medium-low operationalisability	0	0	1	0	0	0	0	0	0	0	0	0	0	0	0	0
“Hate crime” is a criminological concept, an umbrella term that refers to a group of crimes as defined by national criminal laws. Accordingly, a hate crime is not one particular offence, instead it can take many forms from damaging property to killing people.	Hate speech and hate crime in the EU and the evaluation of online content regulation approaches	https://doi.org/10.2861/28047	medium-low operationalisability	0	0	0	0	0	0	0	0	0	0	1	1	1	1	0	0
racist violence; that is, violence specifically targeted against ethnic minority communities and incidents that are aggravated by racism and racial prejudice.	Racist victimization in England and Wales	https://doi.org/10.1017/CBO9780511499456.011	medium-low operationalisability	0	0	0	0	1	0	0	0	0	0	0	1	0	0	0	0
Our summary of hateful extremism is: • Behaviours that can incite and amplify hate, or engage in persistent hatred, or equivocate about and make the moral case for violence; • And that draw on hateful, hostile or supremacist beliefs directed at an out-group who are perceived as a threat to the wellbeing, survival or success of an in-group; • And that cause, or are likely to cause, harm to individ…	Challenging Hateful Extremism	https://assets.publishing.service.gov.uk/government/uploads/system/uploads/attachment_data/file/836540/Challenging_Hateful_Extremism_-_summary_report.pdf	medium-low operationalisability	0	0	0	0	1	0	0	0	0	0	0	0	0	0	0	0
Aus der dargestellten kriminologischen Charakteristik ergibt sich, dass hate cri- mes gegen eine Person aufgrund ihrer Zugehörigkeit zu einer bestimmten sozialen Gruppe begangen werden. Bei der Wahl des Opfers spielt für den Täter gerade die Gruppenzugehörigkeit des Opfers eine entscheidende Rolle. Darüber hinaus ist das Opfer insofern austauschbar, als dass es in erster Linie nicht um eine konkr…	Hate Crimes: Auf der Suche nach einer adäquaten Reaktion des Strafrechts	https://www.researchgate.net/publication/341905527_Hate_Crimes_Auf_der_Suche_nach_einer_adaquaten_Reaktion_des_Strafrechts	medium-low operationalisability	0	0	1	0	0	0	0	0	0	0	0	0	0	0	0	0
Volendo fare un primo sunto, però, appare abbastanza chiaro come, in quasi tutte le situazioni interpretative, siano necessari almeno tre requisiti affinché un’espressione si possa considerare hate speech: i) una chiara volontà e intenzione di incitare odio (hate) con la parola o ogni altro mezzo di comunicazione; ii) oltre alla volontà, che vi sia l’incitamento vero e proprio, che sia idoneo a c…	Il contrasto dell'odio online: possibili rimedi	http://www.eticapubblica.it/wp-content/uploads/2018/07/ziccardi.pdf	medium-low operationalisability	0	0	0	0	0	0	1	0	0	0	0	1	0	0	0	0
Consequently, the working definition which I used to delineate antisemitism as: any form of hostility or prejudice towards Jews based on their identity	Antisemitism : a study of Orthodox Jewish communities in North London	https://repository.uwl.ac.uk/id/eprint/6268/	medium-low operationalisability	0	0	0	0	1	0	0	0	0	0	0	1	0	0	0	0
this analysis will define antisemitism as hostile attitudes or attacks targeting Jewish people, symbols, or interests based on religious, economic, racial, or political grounds	Germany’s Approach to Countering Antisemitism since Reunification	https://doi.org/10.3167/GPS.2021.390301	medium-low operationalisability	0	0	1	0	0	0	0	0	0	0	0	1	0	0	0	0
Extracting from those definitions the elements that they have in common with the standards set by international organisations, such as the Council of Europe or the Organisation for Security and Co-operation in Europe (‘OSCE’), for the purposes of this Study, the notion of hate speech shall be understood as public incitement to violence or hatred against a group or an individual (perceived as) mem…	Study to support the preparation of the European Commission�s initiative to extend the list of EU crimes in Article 83 of the Treaty on the Functioning of the EU to hate speech and hate crime Final report	https://doi.org/10.2838/04029	medium-low operationalisability	0	0	0	0	0	0	0	0	0	1	1	0	0	0	0	0
a racist incident is any incident which has the effect of undermining anyone’s enjoyment of their human rights, based on their background. Racist incidents (as distinct from racist crimes) include a range of acts which are racist but which may or may not meet the criteria for being considered criminal offences, or which may be deemed by law enforcement to be too difficult to secure convictions wi…	Reports of Racism in Ireland	https://inar.ie/wp-content/uploads/2020/03/2018_iReport_Final.pdf	medium-low operationalisability	0	0	0	0	0	1	0	0	0	0	0	1	0	0	0	0
‘Hate crimes’, especially racist violence, tend to be conceived as the acts of consciously motivated ‘haters’ who are strangers to their victims (as in the Stephen Lawrence case) and who target the victim as a member of the hated social group.	Racist offending, policing and community conflict	https://doi.org/10.1177/0038038504045859	medium-low operationalisability	0	0	0	0	0	0	0	0	0	0	1	0	0	0	0	0
è il complesso di reazioni di ansia, avversione, rabbia, paura che alcuni provano nei confronti delle persone omosessuali (gay e lesbiche), bisessuali, delle persone transessuali e transgender. E’ dovuto a pregiudizi e stereotipi, che giustificano la discriminazione sulla base dell’orientamento sessuale o dell’identità di genere non conforme e l’uso di linguaggi e comportamenti aggressivi verso q…	Hate crime no more - Italy	http://risorselgbti.eu/wp-content/uploads/2020/05/Centro-Risorse-LGBTI_Hate-Crimes-No-More-Italy_Report.pdf	medium-low operationalisability	0	0	0	0	0	0	1	0	0	0	0	0	0	0	0	0
Hate speech is defined as a bias-motivated, hostile, malicious speech aimed at a person or a group of people because of some of their actual or perceived innate characteristics. It expresses discriminatory, intimidating, disapproving, antagonistic, and/or prejudicial attitudes toward those characteristics, which include gender, race, religion, ethnicity, color, national origin, disability, or sex…	Freedom of Expression v. Social Responsibility: Holocaust Denial in Canada	https://doi.org/10.1080/08900523.2012.746119	medium-low operationalisability	1	0	0	0	0	0	0	0	0	0	0	1	1	1	0	0
Drawing from Gilmore (2007), I define racism as the institutionally and state sanctioned practices that make particularly designated groups of people vulnerable to harm and premature death.	Obstetric Racism: The Racial Politics of Pregnancy, Labor, and Birthing	https://doi.org/10.1016/S0049-089X(02)00008-X	medium-low operationalisability	0	1	0	0	0	0	0	0	0	0	0	0	0	0	0	0
Hate crimes may be defined as those offenses committed because of the actual or perceived status characteristic of another, or alternatively, as crimes where the motive is the actual or perceived status characteristic of another—usually, but not necessarily, the crime’s victim or target. Status characteristics are those material attributes common to identifiable classes of people that society rec…	From slavery to hate crime laws: The emergence of race and status-based protection in American criminal law	https://doi.org/10.1111/1540-4560.00258	medium-low operationalisability	0	0	0	0	0	0	0	0	0	0	1	0	0	0	0	0
I consider Islamophobia as being about demonising Islam and/or Muslims by using stereotypes that are often historic such as that Islam/Muslims are violent, barbaric and oppressive. Islamophobia shares the same logic as racism because it essentialises a constructed group of people as having inherent qualities that cast them as inferior. Some commentators have suggested using alternative terms to I…	Orientalism at home: Islamophobia in the representations of Islam and Muslims by the New Labour Government	https://doi.org/10.1177/1468796814525379	medium-low operationalisability	0	0	0	0	1	0	0	0	0	0	0	1	0	0	0	0
These are offenses prompted by the hatred against a person by virtue of their race, religion, sexual orientation, disability, ethnicity, or national origin.	Hate crimes against African Americans: The extent of the problem	https://doi.org/10.1177/1043986299015001004	medium-low operationalisability	0	1	0	0	0	0	0	0	0	0	0	1	1	1	0	0
The sole factor stressed uniformly is the motivatino of the perpetrator. In hate crimes the principal motivation is one of negative affect (animus) toward the victim because of his or her skin color, ethnicity, religion, sex, national origin, or sexual orientation, for example. It is this animus that drives the criminal behavior rather than more common motives of pecuniary gain, retribution, jeal…	Hate Crimes	https://doi.org/10.1016/B0-08-043076-7/00374-0	medium-low operationalisability	0	0	0	0	0	0	0	0	0	0	1	1	1	0	0	0
Hate speech is defined as anti-minority or sexist speech, or expressions containing racial, ethnic, religious, or sexually oriented words intended to insult or demean an individual or group	The regulation of hate speech on college campuses and the Library Bill of Rights	https://doi.org/10.1016/0099-1333(94)90029-9	medium-low operationalisability	0	1	0	0	0	0	0	0	0	0	0	1	1	0	0	0
frasi e discorsi che incitano apertamente all’intolleranza e alla violenza nei confronti di una persona o di un gruppo e che possono sfociare in reazioni aggressive contro le vittime	L’hate speech al tempo di Internet’	https://www.aggiornamentisociali.it/articoli/l-hate-speech-al-tempo-di-internet/	medium-low operationalisability	0	0	0	0	0	0	1	0	0	0	0	1	1	0	0	0
bias incidents, defined as non-criminal conduct motivated by hatred or bigotry because of the victim's real or perceived race, nationality, religion, sexual orientation, gender, or disability	Questioning Bias: Validating a Bias Crime Victim Assessment Tool in California and New Jersey	https://www.ojp.gov/pdffiles1/nij/grants/252010.pdf	medium-low operationalisability	0	1	0	0	0	0	0	0	0	0	0	1	1	1	0	0
Cyberhate can be defined as offensive, insulting, or threatening texts or speech, videos, and pictures against people based on sexual orientation, disability, ethnicity, religion, or other group characteristics.	“DNT LET ’EM H8 U!”: Applying the routine activity framework to understand cyberhate victimization among adolescents across eight countries	https://doi.org/10.1016/j.compedu.2020.104026	medium-low operationalisability	0	1	1	0	0	0	0	1	0	0	0	1	1	1	0	0
hate crime can be broadly defined as crime wholly or partly motivated by, grounded in, or aggravated by, bias or prejudice towards particular groups of people.	Hate crime laws in Australia: Are they achieving their goals?	https://papers.ssrn.com/sol3/papers.cfm?abstract_id=1601624	medium-low operationalisability	0	0	0	0	0	0	0	0	1	0	0	0	0	0	0	0
Sexual harassment is any threat of having your education affected by being asked for sexual favors in exchange for grades, or activities such as a part in a play, or a spot ona sports team (quid pro quo). It is also any unwanted and unwekome sexual behavior that interferes with a student's right to study, work, or achieve in any environment. The abusive intent of harassment is to demean, control,…	Gender Stereotypes: The Links to Violence. Equity in Education Series	https://www.proquest.com/docview/62634065	medium-low operationalisability	0	1	0	0	0	0	0	0	0	0	0	0	0	0	0	0
This article argues in the affirmative by asserting that a demonstration of 'hostility' must be conceptualized to include, not just conscious attempts to vanquish 'difference' (ie hate-motivation), but any physically expressed prejudice or bigotry which the offender is aware is likely to have a subjugating effect on the victim's identity.	Conceptualizing 'Hostility' for hate crime law: Minding 'the Minutiae' when Interpreting Section 28(1)(a) of the Crime and Disorder Act 1998	https://doi.org/10.1093/ojls/gqt021	medium-low operationalisability	0	0	0	0	1	0	0	0	0	0	0	1	1	1	0	0
Hate speech puts people down based on their race or ethnic origin, religion, gender, age, physical condition, disability, or sexual orientation.	Opposing hate speech	https://www.abc-clio.com/products/d4652c/	medium-low operationalisability	0	1	0	0	0	0	0	0	0	0	0	1	1	1	0	0
Racist populist manipulation can be defined as the highly selective use of facts, the biased or fallacious use of argument schemes and the hy- perbolic or metaphoric exaggeration of facts concerning immigration or immigrants and/or ethnic minorities with the effect of arousing negative emotions (fear, anger etc.) in mass audiences against these groups.	Racist manipulation within Austrian, German, Dutch, French and Italian right-wing populism.	https://dx.doi.org/10.1075/dapsac.17.11kie	medium-low operationalisability	0	0	1	1	0	0	1	0	0	0	1	1	0	0	0	0
Hate crimes are acts that have been motivated by, but are not limited to, a victim's ethnicity or race, sexual orientation or sexual preference, religion, age, gender, or disability.	Crown prosecutor's perceptions of hate crime sentencing enhancements	https://www.proquest.com/docview/759486752	medium-low operationalisability	1	0	0	0	0	0	0	0	0	0	0	1	1	1	0	0
Bias crimes are the criminal manifestation of prejudice. They may be distinguished from parallel crimes—crimes that are similar in all manner but for the absence of bias motivation—in terms of the mental state of the actor as well as the nature of the harm caused. A parallel crime may be motivated by any one of a number of factors, whereas bias crimes are motivated by a specific, personal, and gr…	CHAPTER 5: Memory, Hate, and the Criminalization of Bias-Motivated Violence: Lessons from Great Britain	https://doi.org/10.1515/9781400825387.140	medium-low operationalisability	0	1	0	0	1	0	0	0	0	0	1	0	0	0	0	0
Institutional racism is discrimination that perpetrates systems of disparate impact (i.e. oppression and privilege) through social and political policies and practices	Managing racial risk in the U.S. university of the twenty-first century: Racial theme parties, administrative management, and strategic resistance.	https://www.ideals.illinois.edu/items/34832	medium-low operationalisability	0	1	0	0	0	0	0	0	0	0	0	1	0	0	0	0
La haine est une passion individuelle, parfois collective, qui renvoie habituellement à un dérèglement des sens, à une forme d'hybris. Mais il arrive qu'elle puisse sortir du cadre purement psychologique et qu'elle s'exprime par des comportements sociaux, comme la xénophobie, par quoi l'on peut désigner la haine des étrangers. Hate is an individual passion, sometimes collective, which usually ref…	Chronique de la haine ordinaire. Une rixe entre ouvriers français et italiens à Ravières (Yonne), en 1880	https://www.persee.fr/doc/diasp_1637-5823_2007_num_10_1_1093	medium-low operationalisability	0	0	0	1	0	0	0	0	0	0	0	1	0	0	0	0
L’ensemble des cas répertoriés par notre collecte concernent toute action de violence physique coercitive, dirigée contre des cibles non combattantes humaines, matérielles ou symboliques, caractérisée par un sentiment de haine et ayant pour but de nuire direc_x0002_tement ou indirectement à une population ou à une idéologie précise. All the cases listed by our collection Concern any action of coe…	Tendances violentes de la droite radicale au Canada : analyses chronologiques et facteurs d'influence	https://doi.org/10.3138/cjccj.2015.F01	medium-low operationalisability	0	0	0	1	0	0	0	0	0	0	0	0	0	0	0	0
J’appelle ‘discours raciste’ tout usage qui (a) tend a activer les diverses structures semantiques de la langue qui sont likes a la conceptualisation de la demarcation, et qui (b) constitue un acte de langage qui realise, de par son tnonciation-meme, un acte de demarcation sociale. Or, le discours raciste ainsi defini peut viser des groupes differents - juifs, noirs, femmes, etc. D’ailleurs, il s…	THE WOUND WE HAVE TO CLOSE... - METAPHORS IN RACIST DISCOURSE	https://doi.org/10.1016/0378-2166(94)90100-7	medium-low operationalisability	0	0	0	1	0	0	0	0	0	0	0	1	1	0	0	0
Antisemitische Taten sind Straftaten, wenn sie als solche vom Gesetz defi- niert sind (z. B. in einigen Ländern die Leugnung des Holocausts oder die Verbreitung antisemitischer Materialien). Straftaten sind antisemitisch, wenn die Angriffsziele, seien es Personen oder Sachen – wie Gebäude, Schulen, Gebetsräume und Friedhöfe – deshalb ausgewählt werden, weil sie jüdisch sind, als solche wahrgenomm…	Zivilgesellschaftliches Lagebild Antisemitismus: Rheinland-Pfalz	https://www.amadeu-antonio-stiftung.de/publikationen/zivilgesellschaftliches-lagebild-antisemitismus-rheinland-pfalz/	medium-low operationalisability	0	0	1	0	0	0	0	0	0	0	0	1	0	0	0	0
I conceptualise Islamophobia in this study as a form of cultural racism. understanding of Islamophobia as a form of cultural racism is based on the new racism thesis developed by scholars in the 1970s and 80s. the new racism thesis thus ground the study of Islamophobia in the process of racialization. For those employing new racist understandings, Muslims are the living bearers of an immutable ‘I…	Representing Muslims: Islamophobic Discourse and the Construction of Identities in Britain since 2001	http://hdl.handle.net/2436/621891	medium-low operationalisability	0	0	0	0	1	0	0	0	0	0	0	1	0	0	0	0
Defined as a combination of prejudices, stereotypes, and discrimination, homophobia targets lesbian, gay, and bisexual people, as well as those perceived as non-heterosexual; homophobia is manifested as negative attitudes, ideas, and actions (e.g., name-calling).	Run Like a Girl? That's So Gay! Exploring Homophobic and Sexist Language among Grade 7 and 8 Students in the Toronto District School Board	https://www.proquest.com/docview/1767786212	medium-low operationalisability	1	0	0	0	0	0	0	0	0	0	0	0	0	0	0	0
crimes targeted at individuals because they are perceived as out-group members.	Immigration Influx as a Trigger for Right-Wing Crime: A Temporal Analysis of Hate Crimes in Germany in the Light of the 'Refugee Crisis'	https://doi.org/10.1093/bjc/azz073	medium-low operationalisability	0	0	1	0	0	0	0	0	0	0	0	0	0	0	0	0
I define antisemitism as views or actions (including inactions) that are, or that most Jews perceive as, harmful.	The changing dimensions of contemporary Canadian antisemitism	https://doi.org/10.3138/9781442673342-005	medium-low operationalisability	1	0	0	0	0	0	0	0	0	0	0	1	0	0	0	0
Gender-based violence is fueled by deeply held beliefs that define females and males in rigid, limiting ways. It is violence that is culturally supported by the belief that men should be dominant and have power and control and that women should remain passive and submissive.	Gender stereotypes: the links to violence	https://ezproxy.deakin.edu.au/login?url=https://search.ebscohost.com/login.aspx?direct=true&AuthType=ip,sso&db=sih&AN=36954210&site=ehost-live&scope=site	medium-low operationalisability	0	1	0	0	0	0	0	0	0	0	0	0	1	0	0	0
offenses motivated by race or where the target selection (i.e., differential victim preferences) is also by race or where racial bias and racial/ethnic prejudice play a role in the motivation of the crime	White Racist Extremist Gang Members: A Behavioral Profile	https://www.ojp.gov/ncjrs/virtual-library/abstracts/white-racist-extremist-gang-members-behavioral-profile	medium-low operationalisability	0	1	0	0	0	0	0	0	0	0	0	1	0	0	0	0
Violent radicalization is when radicalization includes the support of or the plan to use violent measures, including hate crimes and incidents and/or mass killings, often targeting a group characteristic (race, religion, gender orientation and identity, or political views), to achieve one’s goals of social change.	Current Challenges in Addressing Youth Mental Health in the Context of Violent Radicalization	https://doi.org/10.1016/j.jaac.2019.03.031	medium-low operationalisability	0	0	0	0	0	0	0	0	0	0	1	1	1	0	0	1
Der passende- re Begriff der Vorurteilskriminalität (bias crimes) oder vorurteilsgeleiteten Straf- taten beschreibt strafrechtlich relevante Handlungen, im Zuge derer eine Person oder mehrere Personen oder deren Besitz Viktimisierung durch Einschüchterung, Bedrohung, physische oder psychische Gewalt erfährt/erfahren. Die Täter_innen sind dabei teilweise oder gänzlich geleitet durch Vorurteile geg…	Das Konzept der Vorurteilskriminalität	https://www.hwr-berlin.de/en/prof/marc-coester/	medium-low operationalisability	0	0	0	0	0	0	0	0	0	0	1	1	1	1	0	0
Hasskriminalität ist in den meisten Fällen eine Form der Gewaltkriminalität. Sie richtet sich gegen Personen, die als „fremd“ oder „anders“ deklariert werden. In ihnen wird eine Gefahr für die eigene Existenz bzw. für die Existenz der eigenen Gruppe gesehen. Rasse, Religion, ethnische Zugehö- rigkeit, sozialer Status, wie beispielsweise Obdachlosigkeit, aber auch sexuelle Orientierung und körperl…	Hasskriminalität. Eine Herausforderung an die moderne Gesellschaft	https://www.kriminalpolizei.de/downloads/kripo_3_2012.pdf	medium-low operationalisability	0	0	1	0	0	0	0	0	0	0	0	1	1	1	1	0
Diffusione di opinioni che possono costituire un incitamento, motivato da pregiudizio, alla violenza ovvero a crimini generati dall'odio, in contrasto con il rispetto della dignita umana e della solidarieta (principi costituzionali fondamentali, in Italia).	Discorsi d’odio on line e tutela costituzionale dei minori	https://dialnet.unirioja.es/servlet/articulo?codigo=8381974	medium-low operationalisability	0	0	0	0	0	0	1	0	0	0	0	1	1	1	0	0
ISLAMOPHOBIA IS ROOTED IN RACISM AND IS A TYPE OF RACISM THAT TARGETS EXPRESSIONS OF MUSLIMNESS OR PERCEIVED MUSLIMNESS.	Islamophobia Defined: The inquiry into a working definition of Islamophobia	https://www.threerivers.gov.uk/download?id=47737	medium-low operationalisability	0	0	0	0	1	0	0	0	0	0	0	1	0	0	0	0
abuse are not recognized as forms of GBV within those systems. We understand GBV as primarily violence against women (VAW), but also including violence against children and men, where such violence occurs as a result of their ascribed gender identity.	Understanding gender based violence: National and international contexts	https://doi.org/10.4324/9780203799147	medium-low operationalisability	0	0	0	0	1	0	0	0	0	0	0	0	1	0	0	0
Thus, we regard Islamophobia as the racialization of Muslims facilitated by state-level actions that marginalize individuals racialized as Muslims in Western societies in particular.	Islamophobia and the making of Latinos/as into terrorist threats	https://doi.org/10.1080/01419870.2017.1349919	medium-low operationalisability	0	1	0	0	0	0	0	0	0	0	0	1	0	0	0	0
hate speech, or expression that is intended to abuse or degrade others on the basis of characteristics like race, religion, gender, and sexual orientation.	The Dark Side of the Force: The Legacy of Justice Holmes for Free Speech Jurisprudence	https://ezproxy.deakin.edu.au/login?url=https://search.ebscohost.com/login.aspx?direct=true&AuthType=ip,sso&db=sih&AN=59237916&site=ehost-live&scope=site	medium-low operationalisability	0	1	0	0	0	0	0	0	0	0	0	1	1	1	0	0
We have defined bias incidents broadly as any acts directed against people or property that are motivated by prejudice based on race, religion, ethnicity, sexual orientation, gender, social affiliation, ability or appearance. These include hate crimes, ranging from violent assault and harassment to vandalism and graffiti, as well as hate speech, hate literature and derogatory language and imagery…	Responding to Hate at School: A Guide for Teachers, Counselors and Administrators	https://www.ojp.gov/ncjrs/virtual-library/abstracts/responding-hate-school-guide-teachers-counselors-and-administrators	medium-low operationalisability	0	1	0	0	0	0	0	0	0	0	0	1	1	1	0	0
A racist incident is an act which is a power relation of domination between a majority (superordinate) group and a minority (subordinate) group.	The Stephen Lawrence Inquiry Report, Racist Harassment and Racist Incidents: Changing Definitions, Clarifying Meaning?	https://doi.org/10.5153/sro.240	medium-low operationalisability	0	0	0	0	0	0	0	0	0	0	1	1	0	0	0	0
El discurso del odio es la comunicación basada en el prejuicio y la discriminación, cuya finalidad es la expresión de la intolerancia hacia grupos étnicos, nacionales, religiosos y otros, que se realiza a través del uso de recursos lingüísticos.	EL DISCURSO DE ODIO EN LOS MEDIOS DE COMUNICACIÓN RUSOS Y ESPAÑOLES (BASADO EN LOSTEXTOS SOBRE RELACIONES INTERNACIONALES)	https://dialnet.unirioja.es/servlet/articulo?codigo=7137288	medium-low operationalisability	0	0	0	0	0	0	0	1	0	0	0	1	1	1	0	0
In this research, we use the term “cyberhate” to refer to all hateful online forms of expression (text, images, videos, pictures, graphic representations) whose objective is to belittle, humiliate or ridicule a person or group of persons, by generating hatred or rejecting these persons or their communities who genuinely or supposedly belong to a specific ethnic or religious background different f…	Toward an Understanding of the Characteristics of Secondary School Cyberhate Perpetrators	https://doi.org/10.3389/feduc.2019.00046	medium-low operationalisability	0	0	0	1	0	0	0	0	0	0	0	1	0	0	0	0
hate speech – rhetoric that targets, vilifies, excludes or is fashioned to intimidate racial, ethnic, religious or sexual minorities, women, political opponents, migrants, disabled persons or members of other groups.	Politician hate speech and domestic terrorism	https://doi.org/10.1080/03050629.2020.1739033	medium-low operationalisability	0	0	0	0	0	0	0	0	0	0	1	1	1	1	0	1
An umbrella term for any harmful act that is perpetrated against a person’s will and that is based on socially ascribed (ie, gender) differences between male and female individuals	Gender-based violence against adolescent girls in humanitarian settings: a review of the evidence	https://doi.org/10.1016/S2352-4642(20)30245-5	medium-low operationalisability	0	0	0	0	0	0	0	0	0	0	1	0	0	0	0	0
A crime is recorded as a hate crime if the victim or anyone else believes it was motivated by hostility based on a personal characteristic of the victim. The police and CPS record data on hate crimes for five personal characteristics: disability, transgender identity, race, religion and sexual orientation.	The law on hate crime	https://doi.org/10.1108/JAP-03-2013-0009	medium-low operationalisability	0	0	0	0	1	0	0	0	0	0	0	1	1	1	0	0
While the content of hate speech generally emphasizes gender, race, or religion, the content may also include reference to ethnicity, sexual orientation, disability, or other areas of prejudice in the social complex. In communication ethics, the term “hate speech” is generally used to refer to speech directed toward a group of people based on the characteristics shared by members of that group. I…	Considering social divisiveness: Offensive communication, historical fiction, and The Help	https://doi.org/10.1080/08997225.2012.741815	medium-low operationalisability	0	1	0	0	0	0	0	0	0	0	0	1	1	1	0	0
As cyberhate is nothing more than the attempt to corrupt public discourse on race and ethnicity via the Internet, many people see censorship of websites and Net content as the only viable way to meet this growing threat.	Civility without censorship (Hatred, Bigotry, & Prejudice: Definitions, Causes & Solutions)	https://archive.org/details/hatredbigotrypre0000unse	medium-low operationalisability	0	1	0	0	0	0	0	0	0	0	0	1	0	0	0	0
Online hate speech, or online extremism, expresses hatred of some collective (see Blazak, 2009; Hawdon, Oksanen, & Ra¨sa¨nen, 2016). It differs from cyberstalking or cyberbullying in that hate materials express hatred or degrading attitudes toward a collective instead of an individual in isolation. Thus, hate materials express extreme attitudes devaluing others because of their religion, race, na…	Confronting Online Extremism: The Effect of Self-Help, Collective Efficacy, and Guardianship on Being a Target for Hate Speech	http://journals.sagepub.com/doi/abs/10.1177/0894439316666272	medium-low operationalisability	0	1	0	0	0	0	0	0	0	0	0	1	1	0	0	0
Bias crimes are characterized by: a generally high level of violence; the terroristic impact they inflict on victims and their commu-nities; offenders motivated by a desire for power and domination over their victims and the groups to which the victims belong; random victimizations perpetrated by strangers; heightened psychological trauma to the victims; serial nature of the attacks; and the part…	On the Basis of Sex: Recognizing Gender-Based Bias Crimes	https://www.ojp.gov/ncjrs/virtual-library/abstracts/basis-sex-recognizing-gender-based-bias-crimes	medium-low operationalisability	0	1	0	0	0	0	0	0	0	0	0	0	0	0	0	0
any technology-mediated speech or digital communication that offends, discriminates, denigrates, abuses and/or disparages a person(s) on the basis of a group-defining characteristic such as race, ethnicity, gender, nationality, sexual orientation, religion, age, disability, and others	Measuring trends in online hate speech victimisation and exposure, and attitudes in New Zealand	https://netsafe.org.nz/wp-content/uploads/2019/12/Measuring-trends-in-online-hate-speech-report.pdf	medium-low operationalisability	0	0	0	0	0	0	0	0	0	1	1	1	1	1	0	0
Anti-Roma hate crimes are criminal offences motivated by the bias of racism against Roma and Sinti, as well as various other people and groups considered associated with, or perceived as, Roma and Sinti, due to their actual or perceived “race,” ethnicity, language or migration status. The prejudice manifests itself either in the selection of the target (e.g., a Roma settlement) or in anti-Roma ra…	Anti-Roma Hate Crime	https://www.osce.org/odihr/500599	medium-low operationalisability	0	0	0	0	0	0	0	0	0	0	1	1	0	0	0	0
Prejudice Motivated Crimes (PMCs) are crimes motivated by prejudice or hatred towards a person or a group because of a particular characteristic such as sexual orientation, gender identity, religion, race, sex, age, disability or homelessness.	Police perceptions of prejudice: how police awareness training influences the capacity of police to assess prejudiced motivated crime	https://doi.org/10.1080/10439463.2016.1206099	medium-low operationalisability	0	0	0	0	0	0	0	0	1	0	0	1	1	1	1	0
I limit my focus to racist speech, which I define as speech that is offensive to individuals or groups on the basis of their actual or perceived race, color, ethnicity, or nation of origin.	Restraining the Heartless: Racist Speech and Minority Rights	https://www.repository.law.indiana.edu/ilj/vol84/iss3/9	medium-low operationalisability	0	1	0	0	0	0	0	0	0	0	0	1	0	0	0	0
Violence is conceptualized as a form of reputation management that serves as a means of policing and punishing autonomous female behaviors considered transgressive of gendered social norms, particularly those related to sexuality and marriage. perpetration within HBV (honour based violence) is agnatic, in that the perpetrator is a member of the same patriline as the victim, and the crimes are nar…	“Honor,” Collectivity, and Agnation: Emerging Risk Factors in “Honor”-Based Violence	https://doi.org/10.1177/1043986299015001002	medium-low operationalisability	0	0	0	0	1	0	0	0	0	0	0	0	1	0	0	0
As neologism, “Islamophobia,” emerged in the 1970s to describe a long-existing phenomenon—fear and hatred of Islam, which invariably translate into violence, prejudice, stereotype and discrimination against Muslims. Such violence includes physical assault, verbal insult and spitting on Muslims (or persons perceived as such) based on such markers as the hijab or beard, bombing and desecration of p…	The Political Economy of Hate Industry: Islamophobia in the Western Public Sphere	https://doi.org/10.13169/islastudj.5.2.0152	medium-low operationalisability	0	0	0	0	0	0	0	0	0	0	1	1	0	0	0	0
A direct or indirect attack on people based on characteristics, including ethnicity, race, nationality, immigration status, religion, caste, sex, gender identity, sexual orientation, and disability or disease. We define attack as violent or dehumanizing (comparing people to non-human things, e.g. animals) speech, statements of inferiority, and calls for exclusion or segregation. Mocking hate crim…	The hateful memes challenge: Detecting hate speech in multimodal memes	https://proceedings.neurips.cc/paper/2020/file/1b84c4cee2b8b3d823b30e2d604b1878-Paper.pdf	medium-low operationalisability	0	0	0	0	0	0	0	0	0	0	1	1	1	1	0	0
This dissertation conceives of antisemitism not as an absolutely abstract idea, but instead defines it as a practice, primarily as violence, but not excluding discrimination or exclusion, that is primarily motivated by worldviews, such as Christian Identity, that promote hostility or prejudice against Jews	The politics of antisemitism in Denver, Colorado, 1898-1984	https://www.proquest.com/docview/1904509596	medium-low operationalisability	0	1	0	0	0	0	0	0	0	0	0	1	0	0	0	0
Orientiert an den Gruppenmerkmalen der aktuellen deutschen Definitionen der Hasskriminalität, kann nach diesem Ansatz Hass-, Vorurteils- bzw. diskriminierende Kriminalität definiert werden als: - jede strafbare Handlung, -die sich gegen eine Person wegen eines ihr zugeschriebenen Identitäts- merkmals richtet -und deshalb insbesondere rassistisch, nationalistisch, antisemitisch, (he- tero-)sexisti…	Bleiberecht für Opfer von Hasskriminalität: Konzept, Analyse und Ausblick	https://www.researchgate.net/publication/361364428_Bleiberecht_fur_Opfer_von_Hasskriminalitat_Konzept_Analyse_und_Ausblick	medium-low operationalisability	0	0	1	0	0	0	0	0	0	0	0	1	1	0	1	0
Se trata de la propagación de concretas formas de expresión y comunicación. Ellas están dirigidas contra grupos definidos por su raza, religión, orientación sexual, discapacidad, etnia, nacionalidad, edad, género, grupo social, afiliación política o por otras características personales, funcionales o sociales, o simplemente contra quienes no comparten una ideología, etc. Se trata de expresiones q…	Perspectivas civiles del discurso de odio	https://revistas.ucalp.edu.ar/index.php/Perspectivas/article/view/162	medium-low operationalisability	0	0	0	0	0	0	0	1	0	0	0	1	1	1	0	1
Hate crimes are the most extreme manifestations of personally felt antagonism towards a category of people. Hate incidents include any criminal act, from vandalism, or threat to assault, and murder, directed against a victim based on their real or perceived group identity, such as race, religion, sexual orientation, gender or disability.	The State of Asian Pacific America: Transforming Race Relations. A Public Policy Report, Volume IV	https://www.proquest.com/docview/62315480	medium-low operationalisability	0	1	0	0	0	0	0	0	0	0	0	1	1	1	0	0
violence that is distinct from other crimes, because it was concluded that some or all of perpetrators’ motivation came from a desire to harm someone due to, in these examples, the victims’ race or sexual orientation, verifying the need for distinct conceptual constructs to understand these phenomena	A geographical analysis of socioeconomic and ideological drivers of hate crime in the united states	https://doi.org/10.4018/IJAGR.2021040103	medium-low operationalisability	0	1	0	0	0	0	0	0	0	0	0	1	1	0	0	0
Gendered harassment is defined as any behaviour, verbal, physical, or psychological, that polices the boundaries of traditional heterosexual gender norms and includes (hetero)sexual harassment, homophobic harassment, and harassment for gender non-conformity.	Gendered harassment in secondary schools: Understanding teachers' (non) interventions	https://doi.org/10.1080/09540250802213115	medium-low operationalisability	1	0	0	0	0	0	0	0	0	0	0	0	0	0	0	0
For purposes of this study, the concept of hate crime is defined as words or actions intended to harm or intimidate an individual because s/he is without an adequate, secure residence-in essence, homeless.	Hate crimes against the homeless: Warning-out new England style	https://heinonline.org/HOL/P?h=hein.journals/jrlsasw32&i=707	medium-low operationalisability	0	1	0	0	0	0	0	0	0	0	0	0	0	0	1	0
In this chapter the term violence therefore refers to any restrictions that breach a person’s rights under the Human Rights Act (HMSO, 1998), such as segregation, any acts of bigotry or derogatory treatment, such as dismissing what a person has to say, as well as contact incidents of violence, such as physical and sexual assaults.	Disability and the continuum of violence (Disability, hate crime and violence)	https://www.routledge.com/Disability-Hate-Crime-and-Violence/Roulstone-Mason-Bish/p/book/9781138823334	medium-low operationalisability	0	0	0	0	1	0	0	0	0	0	0	0	0	0	0	0
Instead, I focus my attention on violence that is motivated by hate – on acts of violence against ‘the other’ because the victim is, or is perceived to be, queer.	Pink blood: Homophobic violence in Canada	https://doi.org/10.3138/9781442678491	medium-low operationalisability	1	0	0	0	0	0	0	0	0	0	0	0	1	0	0	0
Gender-based harassment is one of these forms of violence. It can be widely defined as the use of online aggression, and includes attacks, negative comments, mockery and sexual references, to which women are subjected when they pub- lish online content simply because of their gender.	Gender-based harassment in cyberspace. The case of Pikara magazine	https://doi.org/10.1016/j.wsif.2017.10.004	medium-low operationalisability	0	0	0	0	0	0	0	1	0	0	0	0	1	0	0	0
Anti-press online attacks are forms of online harassment of journalists conducted through emails, instant messages, blogging, website postings, and doxing	Mob Censorship: Online Harassment of US Journalists in Times of Digital Hate and Populism	https://doi.org/10.1080/21670811.2020.1818111	medium-low operationalisability	0	1	0	0	0	0	0	0	0	0	0	0	0	0	0	1
A hate crime is an illegal act involving intentional selection of a victim based on a perpetrator's bias or prejudice that relates to either the actual or perceived status of the victim. Hate crimes may include harassment, intimidation, verbal and physical assaults, property damage, and, in extreme cases, murder. Attributions concerning the causes of these events range from deep-seated historical…	Retaliation, Fear, or Rage: An Investigation of African American and White Reactions to Racist Hate Crimes	https://www.ojp.gov/ncjrs/virtual-library/abstracts/retaliation-fear-or-rage-investigation-african-american-and-white	medium-low operationalisability	0	1	0	0	0	0	0	0	0	0	0	0	0	0	0	0
Although homophobia was originally meant to label a mental illness resulting in an exceptional hatred or fear of homosexuals, in the late twentieth and early twenty-first centuries its social movement use has described a wide dislike of homosexuals or even opposition to their political claims directed towards attaining equality and full citizenship rights in democratic systems. Much of the appeal…	Masculinity and Homophobic Violence in Australia’s Recent Past	https://doi.org/10.1007/s12119-017-9423-0	medium-low operationalisability	0	0	0	0	0	0	0	0	1	0	0	0	1	0	0	0
Hate speech is deﬁned by both its intent and its target. With respect to intent, hate speech is speech designed to intimidate, oppress, or incite hatred or violence on the basis of characteristics such as race, religion, nationality, gender, sexual orientation, or disability. With respect to its target, it is speech directed against a person or group based on such characteristics.	The American convention on human rights: Regulation of hate speech and similar expression	https://doi.org/10.1017/CBO9781139042871.032	medium-low operationalisability	0	1	1	0	0	0	0	0	0	0	1	0	0	0	0	0
Hate speech is defined as spreading, inciting, or promoting hatred, violence and discrimination against an individual or group based on the their protected characteristics; which include ‘race’, ethnicity, religion, gender, sexual orientation, disability, among other social demarcations.	The virtual stages of hate: Using Goffman’s work to conceptualise the motivations for online hate	https://doi.org/10.1177/0163443720972318	medium-low operationalisability	0	0	0	0	0	0	0	0	0	0	1	1	1	1	0	0
I take racism to consist in: 1) An ideology which attaches negatively evaluated characteristics to a socially constructed group, membership of which is attributed based on the possession of certain markers and seen as unchangeable 2) And assumes these characteristics to be innate to all group members 3) While using these characteristics as a justification for social hierarchies, exclusion, hostil…	Is Islamophobia (always) racism? Abstract:	https://doi.org/10.5325/critphilrace.7.2.0306	medium-low operationalisability	0	0	0	0	0	0	0	0	0	0	1	0	0	0	0	0
I am going to use the term hate speech to refer to speech that incites hatred or is degrading of individuals or groups of individuals based on their race, ethnic origin, sexual orientation, gender identity or other similar attribute.	Hate speech Online: An (intractable) contemporary challenge?	https://doi.org/10.1093/clp%2fcuy012	medium-low operationalisability	0	1	1	0	1	0	0	0	0	0	1	1	1	0	0	0
Violence is any action or word intended to cause hurt, emotional or physical, to a person, to groups of people, or to oneself. Violence is often directed at a person or people because of their gender, race, sexual orientation, or physical and mental abilities. Violence is often subtle and pervasive, and is often not recognized as violence, which can leave both the victim and the perpetrator witho…	Gender stereotypes: the links to violence	https://eric.ed.gov/?id=ED387771	medium-low operationalisability	0	1	0	0	0	0	0	0	0	0	0	1	1	1	0	0
Racism and the race problematic -the ideology and practices of discrimination, inequality, disparity, oppression, exploitation, and expropriation based upon racial differences. Racism is the ideology that rationalizes racial domination and white supremacy. Moreover, racism gives framework to the superstructural, substructural, and infrastructural processes and institutions that practice racial ex…	The Race Problematic in the Age of Barack Obama	https://doi.org/10.1108/S0195-744920140000019002	medium-low operationalisability	0	1	0	0	0	0	0	0	0	0	0	1	0	0	0	0
If we look for commonalities between different approaches to defining antisemitism, we find two recurring aspects: First, almost all definitions of antisemitism refer to hostile attitudes and/or activities towards Jews; Second, a significant number of definitions contain the additional remark that the hostility is directed towards Jews "as Jews"2, or towards Jews "because they are Jews"3, or towa…	Manifestations of antisemitism in the EU 2002-2003 Based on information by the National Focal Points of the EUMC-RAXEN Information Network	https://op.europa.eu/en/publication-detail/-/publication/295a2c2f-0458-4f97-8d8d-a2c8c5b71e53/language-en/format-PDF/source-247783688	medium-low operationalisability	0	0	0	0	0	0	0	0	0	0	1	1	0	0	0	0
Hate Crime or Bias Motivated Crime is defined as a criminal offense committed against a person or property which is motivated, in whole or in part, by the offender's bias against a race, color, religion, ethnic/ national origin group, or sexual orientation group	Crime in Illinois, 1991	https://www.ncjrs.gov/pdffiles1/Digitization/140848NCJRS.pdf	medium-low operationalisability	0	1	0	0	0	0	0	0	0	0	0	1	1	0	0	0
In its purest form, hate speech is simply expression which articulates hatred for another individual or group, usually based on a characteristic (such as race) which is perceived to be shared by members of the target group.	Hate Crimes: New Social Movements and the Politics of Violence	https://www.ojp.gov/ncjrs/virtual-library/abstracts/hate-crimes-new-social-movements-and-politics-violence	medium-low operationalisability	0	1	0	0	1	0	0	0	0	0	1	1	1	0	0	0
Ein Merkmal vorurteilsmotivierter Kriminalität (oder auch Vorurteilskriminalität) ist, dass sie sich gegen Personen mit einer bestimmten sozialen Gruppenzugehörigkeit richtet, die anhand von identitätsstiftenden Merkmalen, z.B. Hautfarbe, religiöser Glaube oder sexueller Orientierung, erkennbar ist. Ein weiteres zentrales Merkmal zur Kategorisierung derartiger Taten ist die Motivation der Täter*i…	Vorurteilskriminalität: Ergebnisse der Dunkelfeldstudien der Landeskriminalämter Niedersachsen und Schleswig-Holstein 2017	https://www.researchgate.net/publication/346584035_Vorurteilskriminalitat_Ergebnisse_der_Dunkelfeldstudien_der_Landeskriminalamter_Niedersachsen_und_Schleswig-Holstein_2017	medium-low operationalisability	0	0	1	0	0	0	0	0	0	0	0	1	1	0	0	0
a hate crime can be described as a crime against the person or property that is motivated by the perpetrator’s bias or prejudice towards the victim. In crimes against the person, the bias or prejudice could have been directed against a personal characteristic of the victim, such as, inter alia, the victim’s race, ethnicity or sexual orientation. In property crimes, the perpetrator’s bias or preju…	The historical prosecution of hate crimes in the United States of America	https://doi.org/10.17159/2411-7870/2017/v23n2a2	medium-high operationalisability	0	1	0	0	0	0	0	0	0	0	0	1	1	0	0	0
hate speech is expression that vilifies or harasses on the basis of the target’s race, gender, sexual orientation, or other forms of group membership. Hate speech employs discriminatory epithets to insult and stigmatize others on the basis of their race, gender, sexual orientation, or other forms of group membership.	Millian principles, freedom of expression, and hate speech	https://www.cambridge.org/core/journals/legal-theory/article/abs/millian-principles-freedom-of-expression-and-hate-speech/9D75D22B1EEA37530E92D7A864506355	medium-high operationalisability	0	0	0	0	0	0	0	0	0	0	1	1	1	0	0	0
ci riferiamo ai sentimenti, agli atteggiamenti, ai discorsi, alla diffusione di idee che manifestano ostilità e intolleranza nei confronti di individui e gruppi di religione musulmana e al compimento o all’incitamento a compiere nei loro confronti discriminazioni, abusi, molestie, minacce, violenze verbali o fisiche nonché agli atti e ai comportamenti che offendono o danneggiano i luoghi e i simb…	Rapporto sul Razzismo in Italia	http://www.cronachediordinariorazzismo.org/wp-content/uploads/rapportosulrazzismo.pdf	medium-high operationalisability	0	0	0	0	0	0	1	0	0	0	0	1	0	0	0	0
The term domestic extremism means individuals or groups that follow a variant of ideologies that support the threat and/or use of violence for political, religious or social objectives. One type of domestic extremism includes those who disdain others due to a person’s immutable characteristics, such as race, ethnicity, national origin, religion, gender, gender identity and disability. Such bias, …	Terrorism Challenges Facing the Trump Administration	https://www.proquest.com/docview/1879996709	medium-high operationalisability	0	1	0	0	0	0	0	0	0	0	0	1	1	1	0	0
Hate speech consists of verbal or non-verbal communication that involves hostility directed towards particular social groups, most often on the grounds of race and ethnicity (racism, xenophobia, anti-Semitism, etc.), gender (sexism and misogyny), sexual orientation and gender identity (homophobia and transphobia), age (ageism) and disability (ableism).	Rien que des mots: Counteracting homophobic speech in European and U.S. law	https://doi.org/10.1177/13582291211043420	medium-high operationalisability	0	1	0	0	0	0	0	0	0	0	1	1	1	1	0	0
‘Islamophobia’ is a problematic neologism, and the one that is currently the most common term used to refer to bigotry, discrimination, policies and practices directed towards Islam and a racialized group of people that includes Muslims.	Confronting Islamophobia in the United States: Framing civil rights activism among Middle Eastern Americans	https://doi.org/10.1080/00313220903109367	medium-high operationalisability	0	1	0	0	0	0	0	0	0	0	0	0	0	0	0	0
The term "hate speech" is used inclusively according to its everyday meaning, covering all expressions and manifestations of racism, xenophobia, homophobia, etc., and for distinction of the legal category "criminal hate speech" or specifically "incitement to hatred" is used.	Hate speech and hate crime in the EU and the evaluation of online content regulation approaches	https://doi.org/10.2861/28047	medium-high operationalisability	0	0	0	0	0	0	0	0	0	0	1	1	1	0	0	0
A third way of moving towards managing the concept of hate speech might be to concede that its meaning is elusive but that there is a core of meaning upon which reasonable people could agree, the common features being strength of feeling in the way a thing is expressed, combined with a central premise of antipathy towards an individual or group that is genuinely based on their religion, race, eth…	Truth, law and hate in the virtual marketplace of ideas: Perspectives on the regulation of Internet content	https://doi.org/10.1080/13600830902814943	medium-high operationalisability	0	0	0	0	1	0	0	0	0	0	0	1	1	0	0	0
Ascribing negative attributes or deficiencies to groups of individuals because they are members of a group (e.g. all poor people are stupid) would belong to this class. In more detail, this class combines any hateful comment toward groups because of race, political opinion, sexual orientation, gender, social status, health condition or similar.	Overview of the HASOC Track at FIRE 2020: Hate Speech and Offensive Language Identification in Tamil, Malayalam, Hindi, English and German	https://doi.org/10.1145/3441501.3441517	medium-high operationalisability	0	0	0	0	0	0	0	0	0	0	1	1	1	1	1	1
Hate speech can be defined as the insulting or threatening of a group of persons on grounds of their race, religion or personal beliefs, their sexual orientation, and/or any other group characteristic; here it includes acts of revisionism or apologia in the case of crimes against humanity.	Criminal Jurisdiction Over Transnational Speech Offenses	https://doi.org/10.1163/1571817054604128	medium-high operationalisability	0	0	0	0	0	0	0	0	0	0	1	1	1	0	0	0
El discurso de odio podría definirse como aquellas manifestaciones que buscan herir mediante una serie de expresiones que podrían calificarse como de expresiones racistas, xenófobas, machistas, homófobas, en definitiva como discriminatorias, la dignidad de un grupo determinado de personas y no individualmente ya que no podríamos referirnos a discurso de odio sino a injurias, calumnias y otro tipo…	LIBERTAD DE EXPRESIÓN: EVOLUCIÓN, LIBERTAD DE INFORMACIÓN, DISCURSO DE ODIO Y LÍMITES	https://tauja.ujaen.es/handle/10953.1/10817	medium-high operationalisability	0	0	0	0	0	0	0	1	0	0	0	1	1	0	0	0
Anti-Christian hate crimes. Attacks or threats against people because of their actual or perceived Christian identity, or targeting persons or property associated with Christian people or communities, constitute anti-Christian hate crimes. Such crimes can target both majority and minority Christian denominations. ODIHR’s hate crime reporting suggests that minority Christian groups may be more oft…	Anti-Christian Hate Crime	https://www.osce.org/files/f/documents/4/a/389468_4.pdf	medium-high operationalisability	0	0	0	0	0	0	0	0	0	0	1	0	0	0	0	0
For the purposes of this study, hate crimes and discrimination are defined as: physical and attempted physical violence on people or property; threats and intimidation; insulting behavior; interruption of religious services, lectures, and celebra- tions; or vandalism, theft, and loss of employment and other opportunities based upon conversion to Islam.	“Heave half a brick at him”: Hate crimes and discrimination against muslim converts in late Victorian Liverpool	https://doi.org/10.1080/13602004.2017.1294376	medium-high operationalisability	0	0	0	0	1	0	0	0	0	0	0	1	0	0	0	0
A hate crime, or bias-motivated crime, is a crime perpetrated against a victim because of perceived characteristics of that individual which may associate him or her with a social group. Hate crimes are activities already prohibited by criminal law that are distinguished from similar criminal activities because of the perpetrator's biased motivation. The perpetrator of the criminal act purposeful…	HATE CRIME REGULATION AND CHALLENGES	https://heinonline.org/HOL/P?h=hein.journals/grggenl8&i=191	medium-high operationalisability	0	1	0	0	0	0	0	0	0	0	0	1	1	1	0	0
hate violence against LGBTQ people are crimes motivated by the offender’s bias against the actual or perceived sexual orientation and/or gender identity of the victim. Hate-motivated violence is rooted in cultural bias. An attack against an individual or an act of property damage that clearly reflects bias mo- tivation is also an attack against a community and may simultaneously incite community-…	Why It Matters: Rethinking Victim Assistance for Lesbian, Gay, Bisexual, Transgender, and Queer Victims of Hate Violence & Intimate Partner Violence	http://www.victimsofcrime.org/docs/Reports%20and%20Studies/WhyItMatters_LGBTQreport_press.pdf?sfvrsn=0	medium-high operationalisability	0	1	0	0	0	0	0	0	0	0	0	0	1	0	0	0
In this report, a hate crime means any criminal offence which is carried out by the perpetrator with a hate motive, due to the victim’s real or perceived association with a protected characteristic.	Legislating for Hate Speech and Hate Crime in Ireland: Report on the Public Consultation 2020	https://www.docsity.com/es/legislating-for-hate-speech-and-hate-crime-in-ireland/8825005/	medium-high operationalisability	0	0	0	0	0	1	0	0	0	0	0	0	0	0	0	0
To remedy the shortcomings of the term ‘hate speech’, I have resurrected the term ‘malediction’ for its verbal and textual properties and for its stronger meaning: the utterance of a curse, the condition of being reviled, and an evil intention or deed. Malediction has been used throughout this article to discuss all forms of verbal and textual hatred, however the term ‘vilification’ has also been…	In terrorem	https://doi.org/10.1177/1440783304048383	medium-high operationalisability	0	0	0	0	0	0	0	0	1	0	0	1	1	0	0	0
A hate crime is any act, or attempted act, to cause physical injury, emotional suffering, or property damage through intimidation, harassment, racial/ethnic slurs and bigoted epithets, vandalism, force, or the threat of force, motivated all or in part by hostility to the victim's real or perceived race, ethnicity, religion, or sexual orientation.	Hate Crime: Sourcebook for Schools	https://www.ojp.gov/ncjrs/virtual-library/abstracts/hate-crime-sourcebook-schools	medium-high operationalisability	0	1	0	0	0	0	0	0	0	0	0	1	1	0	0	0
A hate crime is defined as any criminal offence which is perceived, by the victim or any other person, to be motivated by hostility or prejudice based on a person’s race, religion, sexual orientation, transgender identity or disability, or the perception of the person of having any of these characteristics	Hate crime: A thematic review of the current evidence	https://www.scie-socialcareonline.org.uk/hate-crime-a-thematic-review-of-the-current-evidence/r/a110f00000NXxIKAA1	medium-high operationalisability	0	0	0	0	1	0	0	0	0	0	0	1	1	1	0	0
Hate violence is enacted in many different ways, including physical violence, verbal harassment, sexual violence, and discrimination, and is distinct from other forms of violence in that it targets people for their real or perceived identities. What defines hate violence, in comparison to other forms of violence, is that hate violence explicitly targets people and groups based on their actual or …	Lesbian, Gay, Bisexual, Transgender, Queer, and HIV-Affected Hate Violence in 2016	https://vawnet.org/material/lesbian-gay-bisexual-transgender-queer-and-hiv-affected-hate-violence-2016	medium-high operationalisability	0	1	0	0	0	0	0	0	0	0	0	1	1	1	0	0
The following definition, a consensus opinion of participants, was used for summit deliberations: A hate crime is a criminal offense committed against persons, property, or society that is motivated, in whole or in part, by an offender's bias against an individual's or a group's race, religion, ethnic/national origin, gender, age, disability, or sexual orientation.	Hate Crime in America: Recommendations from the 1998 IACP Summit	https://www.ncjrs.gov/pdffiles1/Digitization/181775NCJRS.pdf	medium-high operationalisability	0	1	0	0	0	0	0	0	0	0	0	1	1	1	0	0
the working definition of a hate crime (sometimes called a bias-motivated crime) is a criminal offense motivated by some form of bias toward the victim or someone associated with the victim Motive is a critical element in the identification of a hate crime; prosecutors must prove that the defendant committed the crime because of the characteristic at issue, be it race, color, religion, national o…	Improving the Identification, Investigation, and Reporting of Hate Crimes: A Summary Report of the Law Enforcement Roundtable	https://www.justice.gov/hatecrimes/resource/improving-identification-investigation-and-reporting-hate-crimes-summary-report	medium-high operationalisability	0	1	0	0	0	0	0	0	0	0	0	1	1	1	0	0
any online communication or expression which advocates, promotes, or incites hatred, discrimination or violence, against any individual or group, because of their sexual orientation, or gender identity	Online Hate Crime Report 2020: Challenging online homophobia, biphobia and transphobia	https://www.readkong.com/page/online-hate-crime-report-2020-challenging-online-4184459	medium-high operationalisability	0	0	0	0	1	0	0	0	0	0	0	0	1	0	0	0
any crime that is targeted at a person because of hostility or prejudice based on a person’s perceived sexual orientation or gender identity that takes place online.	Online Hate Crime Report 2020: Challenging online homophobia, biphobia and transphobia	https://www.readkong.com/page/online-hate-crime-report-2020-challenging-online-4184459	medium-high operationalisability	0	0	0	0	1	0	0	0	0	0	0	0	1	0	0	0
. Sexist harassment refers to messages and attitudes towards a woman: what she hears, reads, notes, feels etc., based on her gender (on which is conferred a range of features that are inferior to those of a man).	Sexual and sexist cyber-harassment towards young girls. New online versions of patriarchal oppression of female sexuality and corporality	https://doi.org/10.31921/doxacom.n28a11	medium-high operationalisability	0	0	0	0	0	0	0	1	0	0	1	0	1	0	0	0
I use the term bias crime to refer to criminal offenses com- mitted against persons or property intentionally selected on the basis of identity characteristics, such as race, ethnicity, national origin, religion, dis- ability, gender, sexual orientation, and gender identity.	The Internet's Promise to Improve Bias-Crime Reporting: The Case for Including Bias Crimes on Official Crime-Reporting Websites	https://doi.org/10.33972/jhs.69	medium-high operationalisability	0	0	0	0	0	0	0	0	0	0	1	1	1	1	0	0
A Bias Incident is defined as any suspected or confirmed offense or unlawful act which occurs to a person, private property, or public property on the basis of race, color, creed, ethnicity, religion or sexual orientation. An offense is bias-based if the motive for the commission of the' offense or unlawful act is racial, religious, ethnic or sexual oriented in nature.	FIFTH ANNUAL BIAS INCIDENT OFFENSE REPORT, 1992	https://www.ncjrs.gov/pdffiles1/Digitization/144190NCJRS.pdf	medium-high operationalisability	0	1	0	0	0	0	0	0	0	0	0	1	1	0	0	0
The terms that will be used to identify and describe forms of violence perpetrated upon Black women will be sexual harassment, sexual assault, rape, and the broader systemic term, gender-based violence, which is violence that is directed against a person on the basis of gender. Gender-based violence constitutes a breach of the fundamental right to life, liberty, security, dignity, and equality be…	Anita Hill and Clarence Thomas, Nafissatou Diallo and Dominique Strauss-Kahn. A group relations perspective: Black women, feminism, and the act of giving voice.	https://psycnet.apa.org/record/2016-17995-015	medium-high operationalisability	0	1	0	0	0	0	0	0	0	0	0	0	0	0	0	0
Le discours de haine est axé sur des thèmes précis (misogynie, sexisme, racisme, xénophobie, homophobie, etc.) et cible dif_x0002_férents groupes en fonction de caractéristiques telles que le sexe (misogynie, sexisme), l’ethnie, la race, la religion (xénophobie, racisme, islamophobie), l’orientation sexuelle (homophobie), Hate speech focuses on specific themes (misogyny, sexism, racism, xenophobi…	Détection automatique des messages haineux sur les réseaux sociaux	https://www.theses.fr/2021TOU30123	medium-high operationalisability	0	0	0	1	0	0	0	0	0	0	0	1	1	0	0	0
la dénomination “discours haineux” exprime des attitudes discriminatoires, intimidantes, désapprobatrices, antagonistes et/ou préjudiciables à ces caractéristiques, notamment le sexe, la “race”, la religion, l’appartenance ethnique, la couleur de peau, l’origine nationale, un handicap ou l’orientation sexuelle there denomination “hate speech” expresses discriminatory, intimidating, disapproving, …	Analyser le discours haineux en ligne: réflexions méthodologiques	https://hal.science/hal-03003793	medium-high operationalisability	0	0	0	1	0	0	0	0	0	0	0	1	1	1	0	0
Unjust covert or overt behaviour towards a person or a group on the basis of their racial background. This might be perpetrated by a person, a group, an organisation or a system. Overt racism (in the media) uses explicitly and negatively racialised language or framing. Covert racism (in the media) is more difficult to identify as it uses implicit or intertextual meanings. For example, it uses tec…	Social commentary and racism in 2019	https://alltogethernow.org.au/wp-content/uploads/2019/11/Social-Commentary-and-Racism-2019-1.pdf	medium-high operationalisability	0	0	0	0	0	0	0	0	1	0	0	1	0	0	0	0
Racist and xenophobic hate crimes are criminal offences motivated by the bias of racism or xenophobia. Such crimes target people, property, or associations connected to people or groups due to their actual or perceived race, ethnicity, language, migration status, etc. The prejudice manifests itself either in the selection of the target (e.g., a cultural club frequented by migrants) or in racist a…	Racist and Xenophobic Hate Crime	https://www.osce.org/files/f/documents/4/4/496318_0.pdf	medium-high operationalisability	0	0	0	0	0	0	0	0	0	0	1	1	0	0	0	0
Anti-LGBT homicide is defined as a fatal act of criminal violence in which victims are targeted in whole or in part because of their actual or perceived sexual orientation or gender identity.	A mixed-method examination of homicides targeting LGBT individuals in the United States	https://www.proquest.com/docview/1355212978	medium-high operationalisability	0	1	0	0	0	0	0	0	0	0	0	0	1	0	0	0
Gender-based violence is fueled by deeply held beliefs that define females andmales in rigid, limiting ways. It is violence that is culturally supported by thebelief that men should be dominant and have power and control and that women should remain passive and submissive. Society dictates theseunconscious, but fairly rigid role definitions ofwhat is appropriately female or male, and most of us a…	Gender Stereotypes: The Links to Violence. Equity in Education Series	https://www.proquest.com/docview/62634065	medium-high operationalisability	0	1	0	0	0	0	0	0	0	0	0	0	1	0	0	0
hate as functioning on two levels: targeted and structural. Individual-level hate refers to direct actions directed at groups or individuals. Example of this are things more commonly associated with hate crimes or incidents: physical violence, threats of violence, graffiti, vandalism, slurs, refusal of service, etc. Conversely, structural hatred or discrimination refers to mechanisms and structur…	Responding to Hate Crimes and Incidents in Canada	https://www.ourcommons.ca/Content/Committee/421/JUST/Brief/BR10536925/br-external/OrganizationForThePreventionOfViolence-e.pdf	medium-high operationalisability	1	0	0	0	0	0	0	0	0	0	0	0	0	0	0	0
XENOPHOBIA CAN BE DEFINED AS “AN ATTITUDINAL ORIENTATION OF HOSTILITY AGAINST NONNATIVES IN A GIVEN POPULATION”. XENOPHOBIA IS LIKE RACISM, BUT INSTEAD OF FEARING OR DISTRUSTING PEOPLE BECAUSE OF THE COLOUR OF THEIR SKIN OR SUPPOSED RACE, YOU FEAR OR DISTRUST THEM BECAUSE OF THEIR NATIONALITY, OR BECAUSE THEY ARE — OR SEEM — FOREIGN TO YOU. XENOPHOBIA COULD BE GENERALIZED TO A WIDE RANGE OF SOCIA…	Report Cyber Hate	https://www.inach.net/	medium-high operationalisability	0	0	0	0	0	0	0	0	0	0	1	1	0	0	0	0
‘Where the victim is 65 or over, any criminal offence which is perceived by the victim or any other person, to be committed by reason of the victim’s vulnerability through age or presumed vulnerability through age’. Not all older people are vulnerable. Vulnerability can be situational and can change over time. Factors to consider include: isolation loneliness recent bereavement or separation lite…	Policy guidance on the prosecution of crimes against older people	https://www.cps.gov.uk/publication/policy-guidance-prosecution-crimes-against-older-people-0#:~:text=Once%20a%20case%20has%20been,perspective%20of%20the%20victim%20throughout.	medium-high operationalisability	0	0	0	0	1	0	0	0	0	0	0	0	0	1	0	0
Violence against women, comprehended as a societal phenomenon, consists of different manifestations of historically unequal power relations between men and women as a consequence of several complex and interconnected social and cultural factors.	Gender-based violence in discourse. A comparative study on anti-violence communication initiatives across Europe, in Austria and Spain	https://doi.org/10.5565/rev/analisi.3164	medium-high operationalisability	0	0	0	0	0	0	0	1	0	0	1	0	1	0	0	0
Hate speech consists in symbolism, linguistic or otherwise, that expresses intense antpatby toward some group or toward an individual on the basis of membership in some group	Foundations of a theory of hate speech	https://heinonline.org/HOL/Page?handle=hein.journals/waynlr48&div=40&g_sent=1&casa_token=	medium-high operationalisability	0	0	0	0	0	0	0	0	0	0	1	1	1	0	0	1
the psychological intimidation and physical persecution and punishment of one less powerful race by another, of one less powerful individual by another.	Comparative Study of Hate Crime: Legislative, Judicial and Social Responses in Germany and the United States	https://www.ojp.gov/ncjrs/virtual-library/abstracts/comparative-study-hate-crime-legislative-judicial-and-social	medium-high operationalisability	0	1	1	0	0	0	0	0	0	0	0	1	0	0	0	0
hate speech, that is, epithets or symbols that demean or denigrate the addressee on the basis of race, ethnicity, religion, gender, sexual orientation, age, appearance, and/or handicap (words presumed to constitute hate speech include but are not necessarily limited to nigger, spic, wop, gook, kike, dot, cunt, bitch, faggot, dyke, blue-hair, geezer, lard-ass, fatso, crip; symbols presumed to cons…	Hate Speech -- The Egalitarian/Libertarian Dilemma	https://doi.org/10.1080/10646179509361674	medium-high operationalisability	0	1	0	0	0	0	0	0	0	0	0	1	1	1	0	0
Gender-based hate crimes are criminal offences motivated by bias against a person’s gender. Such crimes target people, property or associations connected with people or groups due to their actual or perceived gender.	Gender-Based Hate Crime	https://www.osce.org/files/f/documents/f/1/480847.pdf	medium-high operationalisability	0	0	0	0	0	0	0	0	0	0	1	0	1	0	0	0
Hate speech expresses, encourages, stirs up, or incites hatred against a group of individuals distinguished by a particular feature or set of features such as race, ethnicity, gender, religion, nationality, and sexual orientation. [...] Hate speech has three essential features. First, it is directed against a specified or easily identifiable individual or, more commonly, a group of individuals ba…	Is there a case for banning hate speech?	https://doi.org/10.1017/CBO9781139042871.006	medium-high operationalisability	0	0	0	0	0	0	0	0	0	0	1	1	1	0	0	0
Bias crime, more commonly referred to as hate crime, refers to those offenses that are committed due to the perpetrator’s prejudiced or hostile attitudes toward a particular social group represented by the victim. Most commonly, the offender’s hostility is triggered by his or her perception of the victim’s ethnicity, race, national origin, religion, sexual orientation, disability, or gender. But …	Understanding hate crimes: Acts, motives, offenders, victims, and justice	https://doi.org/10.4324/9780203883693	medium-high operationalisability	0	0	0	0	0	0	0	0	0	0	1	1	1	1	0	0
hate crimes are crimes motivated by prejudice against some social category to which the victim belongs. Hate crimes usually are typified as violent assaults—for example, attacks on blacks, Asians, Jews, or gays and lesbians	Random Violence: How We Talk About New Crimes and New Victims	https://www.ojp.gov/ncjrs/virtual-library/abstracts/random-violence-how-we-talk-about-new-crimes-and-new-victims	medium-high operationalisability	0	1	0	0	0	0	0	0	0	0	0	1	1	0	0	0
Hate crime is offending that is motivated by hatred or contempt, and happens in in all types of criminal offences including assault, nuisance, and wilful damage. The ethos of hate is most commonly based on race and/or religion, sexuality, or gender identity, although women and other groups are also the target of hate speech and hate crime.	Inquiry into serious vilification and hate crimes: Submission to Legal Affairs and Safety Committee	https://documents.parliament.qld.gov.au/tp/2022/5722T26.pdf	medium-high operationalisability	0	0	0	0	0	0	0	0	1	0	0	1	1	0	0	0
“sexual violence (including rape, sexual assault, abuse and harassment)” is considered a form of gender-based violence. This strategic document also offers definitions for: Gender-based harassment (“unwelcome conduct related to a person’s gender and has the effect or purpose of offending another person’s dignity”) Sexual abuse (“to trick, force or coerce a person into any sexual activity the pers…	Study on gender based violence in sport Final repor	https://doi.org/10.2766/501661	medium-high operationalisability	0	0	0	0	0	0	0	0	0	0	1	0	1	0	0	0
I defined racist discourse as discourse that promoted negative stereotypes of nonwhite groups, portrayed whites as more "normal" than or superior to other groups, denied claims of racism, blamed the victim for racism, characterized racism as a thing of the past or as something only "extreme" people believed in, avoided or creatively reinterpreted critiques of racism, insisted on color-blindness o…	The emotioned power of racism: An ethnographic portrait of an all-white high school	http://www.jstor.org/stable/20457045	medium-high operationalisability	0	1	0	0	0	0	0	0	0	0	0	1	0	0	0	0
ANTI-ROMA HATE IS A FORM OF INTOLERANCE MOTIVATED BY UNFOUNDED FEAR, MISTRUST, AND HATRED OF TRAVELLERS AND THE ROMA AND SINTI PEOPLES. IT IS A COMPLEX SOCIAL PHENOMENON WHICH MANIFESTS ITSELF THROUGH VIOLENCE, HATE SPEECH, OPPRESSION AND DISCRIMINATION IN ITS MOST VISIBLE FORM. DISCOURSES AND REPRESENTATIONS FROM THE POLITICAL SPHERE, ACADEMIA AND CIVIL SOCIETY, SEGREGATION, DEHUMANIZATION, STIG…	Report Cyber Hate	https://www.inach.net/	medium-high operationalisability	0	0	0	0	0	0	0	0	0	0	1	1	0	0	0	0
Hate speech is an elusive concept, which is not easy to define. It covers abusive, denigrating, harassing speech targeting a group's or individual's national, racial, religious or ethnic identity.	Freedom of expression and hate speech	https://heinonline.org/HOL/LandingPage?handle=hein.journals/tulcint16&div=4&id=&page=	medium-high operationalisability	0	1	0	0	0	0	0	0	0	0	0	1	0	0	0	0
Vorurteilskriminalität umfasst Straftaten, bei denen der Täter oder die Täterin das Opfer aufgrund dessen Zugehörigkeit zu einer bestimmten gesellschaftlichen Gruppe auswählt. Die Gruppenzugehörigkeit des Opfers kann sich beispielsweise auf dessen Religion, Herkunft, Hautfarbe oder sexuelle Orientierung beziehen. Bei diesen Straftaten, die in entscheidendem Maße von Vorurteilen gegenüber der Grup…	Der Deutsche Viktimisierungssurvey 2017	https://www.forensik.de/fileadmin/user_files/forensik/Wissenschaft/Deutscher_Viktimisierungssurvey_2017_BKA_04-2019.pdf	medium-high operationalisability	0	0	1	0	0	0	0	0	0	0	0	1	1	0	0	0
Antiebraismo: ci riferiamo ai sentimenti, atteggiamenti, discorsi, alla diffusione di idee che manifestano ostilità e intolleranza nei confronti di individui e gruppi di religione ebraica (o presunti tali) e al compimento o all’incitamento a compiere nei loro confronti discriminazioni, abusi, molestie, minacce, violenze verbali o fisiche nonché agli atti e ai comportamenti che offendono o dannegg…	Rapporto sul Razzismo in Italia	http://www.cronachediordinariorazzismo.org/wp-content/uploads/rapportosulrazzismo.pdf	medium-high operationalisability	0	0	0	0	0	0	1	0	0	0	0	1	0	0	0	0
A bias crime is a crime committed as an act of prejudice. [...] Hate-based violence is a bias crime only when this hatred is connected with antipathy for a racial or ethnic group or for an individual because of his membership in that group. [...] I use the term “bias crime” rather than “hate crime” to emphasize that the key factor in a bias crime is not the perpetrator’s hatred of the victim per …	Punishing Hate: Bias Crimes Under American Law	https://www.ojp.gov/ncjrs/virtual-library/abstracts/punishing-hate-bias-crimes-under-american-law	medium-high operationalisability	0	1	0	0	0	0	0	0	0	0	0	1	0	0	0	0
S i chiama zoombombing il fenomeno per cui alcune persone (non invitate, singolarmente o più spesso organizzate in piccoli gruppi) intervengono a video-conferenze o incontri – in genere all’inizio o verso la fine – e cominciano a disturbare offendendo gli/le altri/e partecipanti, impedendo loro di parlare, condividendo materiali sessisti, omobitransfobici, o inneggianti a razzismo, fascismo e naz…	Zoom Bombing. La nuova frontiera del discorso d'odio	https://www.retecontrolodio.org/cmswp/wp-content/uploads/2021/01/Linee-guida-per-difendersi-dallo-Zoombombing-Rete-Nazionale-contro-i-Discorsi-e-i-Fenomeni-dOdio.pdf	medium-high operationalisability	0	0	0	0	0	0	1	0	0	0	0	1	1	0	0	0
It is illustrative to recall that hate speech is indeed a speech, gesture, writing, or display that incites violence or prejudicial action against a person or a group on the basis of attributes such as race, religion or ethnic origin.	A data viz platform as a support to study, analyze and understand the hate speech phenomenon	https://doi.org/10.1145/3240431.3240437	medium-high operationalisability	0	0	0	0	0	0	0	0	0	0	1	1	0	0	0	0
Today we associate hate-speech law with human rights and the protection of minorities against prejudice and violence. Germany, like many other European countries, bans speech that incites hatred (Volksverhetzung) against people on the basis of race, ethnic origin, religion, and nationality	Hate Speech and Identity Politics in Germany, 1848-1914	https://doi.org/10.1017/S0008938915000886	medium-high operationalisability	0	0	1	0	0	0	0	0	0	0	0	1	0	0	0	0
Hate crimes are discriminatory criminal acts committed because of an individual’s actual or perceived membership in a particular socially identifiable status group. Status characteristics are those material attributes, like race or sexual orientation, common to a socially identifiable class of people	Reassessing Laws on Hate Violence Against the Homeless	https://doi.org/10.1177/0002764215590604	medium-high operationalisability	0	0	0	0	0	0	0	0	0	0	1	1	1	0	0	0
Politisch motivierte Straftaten werden – angelehnt an den internationalen Begriff „hate crime“ – als „Hasskriminalität“ bezeichnet, wenn in Würdi- gung der Tatumstände und/oder der Einstellung des Täters Anhaltspunkte dafür vorliegen, dass sie gegen eine Person aufgrund ihrer Nationalität, Volkszugehörigkeit, Rasse, Hautfarbe, Religion, Herkunft, des äußeren Er- scheinungsbildes, einer Behinderun…	Aufgabe und Rolle der Polizei bei der Bekämpfung von Hasskriminalität	https://ifsh.de/file-CORE/documents/jahrbuch/07pdf-einzeln-dt/Kinitz-dt.pdf	medium-high operationalisability	0	0	1	0	0	0	0	0	0	0	0	1	1	1	1	0
A hate crime is an extreme form of prejudice which involves violence or the threat of violence against a person or their property because of their race, color, religion, gender, national origin, age, disability, sexual orientation, or political affiliation.	Active Citizenship: Empowering America's Youth. Social Studies Curriculum for Grades 7-12	https://www.proquest.com/docview/62368640	medium-high operationalisability	0	1	0	0	0	0	0	0	0	0	0	1	1	1	0	1
In everyday language, a hate crime means an offence that is motivated by the offender’s hostility to the victim as a member of a group that has a common characteristic, such as race, religion or sexual orientation.	Part 9, chapter 4: hate crime and hate speech	https://christchurchattack.royalcommission.nz/the-report/part-9-social-cohesion-and-embracing-diversity/hate-crime-and-hate-speech/	medium-high operationalisability	0	0	0	0	0	0	0	0	0	1	0	1	1	0	0	0
Crimes and violence motivated by one‟s hatred toward another‟s real or perceived race, ethnicity, national origin, religion, sexual orientation, or other innate characteristics are unilaterally condemned as unjustified attacks on an individual‟s or a group‟s right to live and act with diversity in a pluralistic society.4 Such crimes have been committed for centuries, though it was not until the 1…	Youth Participation in Hate-Motivated Crimes: Research and Policy Implications	https://www.ojp.gov/ncjrs/virtual-library/abstracts/youth-participation-hate-motivated-crimes-research-and-policy	medium-high operationalisability	0	1	0	0	0	0	0	0	0	0	0	1	1	0	0	0
[W]e use the term ‘hateful activities’ to mean activities that incite or engage in violence, intimidation, harassment, threats, or defamation targeting an individual or group based on their actual or perceived race, color, religion, national origin, ethnicity, immigration status, gender, gender identity, sexual orientation, or disability.	Curbing Hate Online	https://www.americanprogress.org/article/curbing-hate-online-companies-now/	medium-high operationalisability	0	1	0	0	0	0	0	0	0	0	0	1	1	1	0	0
It is prejudice and/or discrimination against Jews as individuals or a group displayed through hatred and physical manifestations toward Jewish people, communities, institutions, and property. As it denies the free- dom, security and participation of Jewish people, often threatening their very existence, it is an extreme violation of their human rights.	Addressing anti-semitism in social work education	https://doi.org/10.1080/15426432.2020.1871155	medium-high operationalisability	0	1	0	0	0	0	0	0	0	0	0	1	0	0	0	0
Sexual, sexuality and gender-based harassment and abuse refers to harmful and unwanted behav- iours either of a sexual nature, or directed at a person on the basis of their sexuality or gender identity.	Digital harassment and abuse: Experiences of sexuality and gender minority adults	https://doi.org/10.1177/1477370818788006	medium-high operationalisability	0	0	0	0	1	0	0	0	1	0	0	0	1	0	0	0
Hate speech refers to the communicative action of promoting discriminatory actions which infringe upon the dignity of a group of people. For the most part, these actions are based in discrimination given the race, skin tone, ethnicity, gender, sexual orientation, nationality, religion and another characteristics of groups or individuals	Detecting Hate Speech in Cross-Lingual and Multi-lingual Settings Using Language Agnostic Representations	https://doi.org/10.1007/978-3-030-93420-0_8	medium-high operationalisability	0	0	0	0	0	0	0	0	0	0	1	1	1	0	0	0
... any criminal offence which is perceived, by the victim or any other person, to be motivated by a hostility or prejudice based on a person’s real or perceived: race,4 religion, gender identity,5 sexual orientation, age, marital status, family status, membership of the Traveller Community, disability.	A Life Free From Fear- Legislating for Hate Crime in Ireland: An NGO Perspective	https://ulir.ul.ie/bitstream/handle/10344/4485/Schweppe_2014_crime.pdf?sequence=1	medium-high operationalisability	0	0	0	0	0	1	0	0	0	0	0	1	1	1	0	0
TENI defines transphobia as the “fear, dislike or hatred of people who are trans or are perceived to challenge conventional gender categories or ‘norms’ of male or female.” Transphobia comes in many forms and can manifest as criminal offences, discrimination or everyday hostility. Transphobia operates when a trans person is chased down the street and subjected to transphobic slurs, or when they a…	Stop Transphobia and Discrimination (STAD) Report: 2014-2016	https://teni.ie/wp-content/uploads/2020/02/2014-2016-STAD-Report-1.pdf	medium-high operationalisability	0	0	0	0	0	1	0	0	0	0	0	0	0	0	0	0
Hasskriminalität umfasst Straftaten, die gegen eine Person oder eine Sache allein oder vorwiegend wegen gruppenbedingter Merkmale dieser Person oder des Inhabers der Sache gerichtet sind, insbesondere wegen der politischen Ein- stellung, Nationalität, Volkszugehörigkeit, aus rassistischen Gründen, Hautfarbe, Reli- gion, Weltanschauung, Herkunft, sexuellen Orientierung, Behinderung, des äußeren Er…	Möglichkeiten effektiver Strafverfolgung bei Hasskriminalität	https://www.antidiskriminierungsstelle.de/SharedDocs/downloads/DE/publikationen/Expertisen/expertise_moegl_effektiver_strafverfolgung_hasskriminalitaet.html	medium-high operationalisability	0	0	1	0	0	0	0	0	0	0	0	1	1	1	1	1
“Hate speech” is the advocacy, promotion or incitement of the denigration, hatred or vilification of a person or group of persons, any harassment, insult, negative stereotyping, stigmatization or threat of such person or persons and any justification of all these forms of expression, based on “race”, colour, language, religion or belief, nationality or national or ethnic origin, as well as descen…	ECRI General Policy Recommendations No. 15 on Combating Hate Speech: Key Points	https://www.coe.int/en/web/european-commission-against-racism-and-intolerance/recommendation-no.15#:~:text=According%20to%20ECRI's%20General%20Policy,groups%20and%20damaging%20social%20cohesion.	medium-high operationalisability	0	0	0	0	0	0	0	0	0	0	1	1	1	1	0	0
Hate Crime: Any unlawful action designed to frighten, harm, injure, intimidate or harass an individual in whole or in part, because of a bias motivation against the actual or perceived race, religion, ethnic background or sexual orientation of the victim.	Victim Services in Community Policing Programs: Sample Protocols, Policies, and Procedures	https://www.ncjrs.gov/pdffiles1/ovc/165818.pdf	medium-high operationalisability	0	0	0	0	0	0	0	0	0	0	1	1	1	0	0	0
We define "gender-motivated" crime as any criminal act committed against another motivated in whole or in part by bias or prejudice against the victim's gender. We see "gender-motivated" crimes as a subset of cases existing within the broader category of "gender- related" crimes.	On the Basis of Sex: Recognizing Gender-Based Bias Crimes	https://www.ojp.gov/ncjrs/virtual-library/abstracts/violence-streets-anti-lesbian-assault-and-harassment-san-francisco	medium-high operationalisability	0	1	0	0	0	0	0	0	0	0	0	0	1	0	0	0
Hate crimes are criminal offenses committed against a person, family or property that are motivated, in whole or in part, by the offender's bias against a race, religion, dis/ability, ethnicity-national origin, gender, or sexual orientation or gender expression	Violence, Hate Crimes, and Hate Language.	https://cup.columbia.edu/book/sexual-orientation-and-gender-expression-in-social-work-practice/9780231127295	medium-high operationalisability	0	1	0	0	0	0	0	0	0	0	0	1	1	1	0	0
Hate crimes are violent or threatening forms of discrimination or harassment directed at a person because of his or her status or membership in a group.	National Hate Crimes Training Curriculum for Detectives and Investigators (Volume 2, October 1998)	https://www.ncjrs.gov/pdffiles1/Digitization/176992NCJRS.pdf	medium-high operationalisability	0	1	0	0	0	0	0	0	0	0	0	0	0	0	0	0
Hate crimes are criminal offenses motivated at least in part by the fact or perception that a victim is different from the perpetrator.	Hate Crimes	https://doi.org/10.1016/B978-0-08-097086-8.45028-2	medium-high operationalisability	0	1	0	0	0	0	0	0	0	0	0	0	0	0	0	0
El discurso de odio (hate speech) se refiere a actos de habla con un contenido expresivo-comunicativo de odio o prejuicio del autor hacia determinada persona por razón de una condición personal, o que generan un efecto discriminatorio en un colectivo caracterizado por una condición personal. Por tanto, el discurso de odio puede constituir un delito penal o no. Un discurso de odio no requiere esta…	Protocolo y sistema de indicadores para la detección del discurso de odio en las redes sociales	https://www.inclusion.gob.es/oberaxe/es/ejes/delitosodio/alreco/index.htm	medium-high operationalisability	0	0	0	0	0	0	0	1	0	0	0	0	0	0	0	0
Cualquier delito o falta, incidente o crimen, realizado contra personas, colectivos sociales y bienes, cuando la víctima, las instalaciones o el objetivo de su acción hayan sido seleccionados por prejuicios o animadversión social, por su condición, vinculación, pertenencia o relación con un grupo social definido por su origen nacional, étnico o racial, su idioma, color, religión, género, edad, di…	El Mapa del Odio en España	http://www.movimientocontralaintolerancia.com/html/raxen/raxen.asp	medium-high operationalisability	0	0	0	0	0	0	0	1	0	0	0	1	1	1	1	0
Anti-LGBT+ hatred means any manifestation of contempt, aversion or hatred towards a person or group of persons because of their real or perceived sexual orientation or gender identity. It can take many forms, from mockery or physical/sexual violence, to insults, defamation, threats, outing, incitement to discrimination, hostility or violence, harassment, discrimination, and even murder.	National Action Plan to Promote Equal Rights and Combat Anti-LGBT+ Hatred and Discrimination 2020-2023	https://www.gouvernement.fr/france-s-national-plan-to-promote-equal-rights-and-combat-anti-lgbt-hatred-and-discrimination	medium-high operationalisability	0	0	0	1	0	0	0	0	0	0	0	0	1	0	0	0
In order to be capable of occasioning harm to a sufficient degree to warrant regulation, i.e. to be considered ‘hate speech’, any speech at issue needs to have the following characteristics. It needs to be publicly directed at a member of a group that is identifiable as being subjected to systemic discrimination in the context within which the speech occurs. Systemic discrimination is best unders…	Differentiating hate speech: a systemic discrimination approach	https://espace.library.uq.edu.au/view/UQ:92135e8	medium-high operationalisability	0	0	0	0	0	0	0	0	1	0	0	0	0	0	0	0
Crimes perpetrated by targeting individuals for their membership in the group, sometimes called "hate crimes", equally occur in peacetime and can fall under specific sanction in domestic law. Like the crimes of war, these criminal acts can be informed by various forms of discriminatory motivation, including political, national, ethnic, racial, religious, gender difference or sexual preference. An…	Crimes of war and political communities: Political, judicial and civic responses to mass atrocities in the name of a community	https://www.proquest.com/docview/305171484	medium-high operationalisability	0	0	0	0	0	0	0	0	0	0	1	1	1	0	0	1
Crimini razzisti: sono considerati reati gravi o gravissimi in base alla legislazione vigente: – gli atti diretti a commettere genocidio ovvero la distruzione totale o parziale di un gruppo nazionale, etnico, «razziale» o religioso; – l’imposizione di marchi e distintivi a persone appartenenti ad un gruppo nazionale, etnico, «razziale» o religioso, indicanti l’appartenenza al gruppo stesso; – l’i…	Rapporto sul Razzismo in Italia	http://www.cronachediordinariorazzismo.org/wp-content/uploads/rapportosulrazzismo.pdf	medium-high operationalisability	0	0	0	0	0	0	1	0	0	0	0	1	0	0	0	0
If a crime happens based on a person’s prejudice or hostility about disability. It is a Disability Hate Crime	Disability Hate Crime: Reporting Book	https://www.newham.gov.uk/downloads/file/1586/disability-hate-crime-reporting-book	medium-high operationalisability	0	0	0	0	1	0	0	0	0	0	0	0	0	1	0	0
We define hateful speech to be the language which explicitly or implicitly threatens or demeans a person or a group based upon a facet of their identity such as gender, ethnicity, or sexual orientation.	Detecting online hate speech using context aware models	https://doi.org/10.26615/978-954-452-049-6_036	medium-high operationalisability	0	0	0	0	0	0	0	0	0	0	1	1	1	0	0	0
I refer to “hate speech” variously throughout the book, including “hate propaganda,” “destructive messages,” and “biased speech.” These terms refer to antisocial oratory that is intended to incite persecution against people because of their race, color, religion, ethnic group, or nationality, and has a substantial likelihood of causing such harm. This definition does not include verbal attacks ag…	Destructive messages: How hate speech paves the way for harmful social movements	https://papers.ssrn.com/sol3/papers.cfm?abstract_id=1699370	medium-high operationalisability	0	0	0	0	0	0	0	0	0	0	1	1	0	0	0	0
The most important category for this article, these are acts of political violence with explicit political and ideological aims committed by males claiming to be part of the incel community via its online presence. In all these cases, the perpetrators publicly expressed their motivation and were primarily driven by their inceldom—that is, their declared affiliation with, and adherence to, the inc…	Assessing the Threat of Incel Violence	https://doi.org/10.1080/1057610X.2020.1751459	medium-high operationalisability	0	1	1	0	0	0	0	0	0	0	1	0	0	0	0	0
It is a form of discrimination. It can be conduct of a physical nature or merely words that cause, for example, a pervasively hostile or intimidating work environment.	National Hate Crimes Training Curriculum for Detectives and Investigators (Volume 2, October 1998)	https://www.ncjrs.gov/pdffiles1/Digitization/176992NCJRS.pdf	medium-high operationalisability	0	1	0	0	0	0	0	0	0	0	0	0	0	0	0	0
Hate crimes are motivated by prejudice and hostility against a person’s actual or perceived age, disability, gender, gender identity, sexual orientation, ethnicity, religion or belief, race or social status.	Model Guidance on Individual Needs Assessments of Hate Crime Victims	https://www.osce.org/odihr/489782	medium-high operationalisability	0	0	0	0	0	0	0	0	0	0	1	1	1	1	1	0
Bias crimes, physical acts of violence used as an outlet for prejudiced hostilities, are usually street crimes spontaneously committed by casual clusters of "normal people on the street" with very little advanced planning. This Note focuses on the physical injuries to persons that result from bias crimes. Such physical injuries represent cog- nizable harms that can be redressed through criminal s…	Bias Crimes: Unconscious Racism in the Prosecution of Racially Motivated Violence	https://www.ojp.gov/ncjrs/virtual-library/abstracts/bias-crimes-unconscious-racism-prosecution-racially-motivated-0	medium-high operationalisability	0	0	0	0	0	0	0	0	0	0	1	1	1	0	0	0
In this paper, we focus on bystander responses to homophobic name-calling, a particular yet common form of harassment that involves the use of pejorative lan- guage related to a person’s perceived sexual orientation (e.g. calling others “gay” in a denigrating way). [...] Homophobic name-calling is a form of verbal harassment used to police expressions of masculin- ity amongst both LGBTIQ + and he…	Asking for a friend: seeking teacher help for the homophobic harassment of a peer	https://doi.org/10.1007/s13384-021-00492-2	medium-high operationalisability	0	0	0	0	0	0	0	0	1	0	0	0	1	0	0	0
Cyber crimes against women are: “Crimes targeted against women with a motive to intentionally harm the victim, using modern telecommunication networks such as the Internet (Chat rooms, emails, notice boards and groups) and mobile phones (SMS/MMS)”	Cyber Laws for Preventing Cyber Crimes Against Women in Canada	https://doi.org/10.4018/978-1-60960-830-9.ch006 10.4018/978-1-60960-830-9	medium-high operationalisability	1	0	0	0	0	0	0	0	0	0	0	0	1	0	0	0
Whilst ‘Disabilism’ can be defined as an act of discrimination against a person or group based on their physical or intellectual impairment, ‘ableism’ can be seen as an oppressive act against the same people, through a process of normalising behaviours and perception of certain bodies vis- à-vis others. Ableism arises from a dichotomous understanding of the impaired individual as a disabled ‘othe…	‘Standing’ by: disability hate crime and the police in England	https://doi.org/10.1080/09627251.2012.671023	medium-high operationalisability	0	0	0	0	0	0	0	0	0	0	1	0	0	1	0	0
When a person acts out of bias or prejudice, he or she engages in discrimination.	National Hate Crimes Training Curriculum for Detectives and Investigators (Volume 2, October 1998)	https://www.ncjrs.gov/pdffiles1/Digitization/176992NCJRS.pdf	medium-high operationalisability	0	1	0	0	0	0	0	0	0	0	0	0	0	0	0	0
For the purposes of the Inquiry racist violence was defined as a specific act of violence, intimidation or harassment carried out against an individual, group or organisation (or their property) on the basis of race, colour, descent or national or ethnic origins, and/or support for nonracist policies.	Monitoring Hate Crimes: A Report on a Pilot Project in New South Wales	https://www.ojp.gov/ncjrs/virtual-library/abstracts/monitoring-hate-crimes-report-pilot-project-new-south-wales	medium-high operationalisability	0	0	0	0	0	0	0	0	1	0	0	1	0	0	0	1
Racism is defined as beliefs, attitudes, institutional arrangements, and acts that tend to denigrate, exclude, or victimize individuals or groups because of phenotypic differences assumed to be indicators of biological, cultural, and psychological inferiority. Individual racism is closest to race prejudice and occurs when a negative action—such as verbal abuse, physical assault, or discrimination…	Combating racism: The role of psychologists and the United Nations.	https://psycnet.apa.org/record/2005-01110-010	medium-high operationalisability	0	1	0	0	0	0	0	0	0	0	0	0	0	0	0	0
Tel que généralement défini, le discours haineux s’attaque à un individu ou à un groupe dans le but de le déprécier, sur la base d’une caractéristique identitaire : la race, le sexe, l’orientation sexuelle, la religion ou l’âge. Such as generally defined, hate speech is directed at an individual or a group with the aim of depreciating it, on the basis of an identity characteristic: the race, gend…	Faut-il limiter la liberté d’expression des discours blessants? Les affaires Slàv et Kanata	https://www.cairn.info/revue-communications-2020-1-page-121.html	medium-high operationalisability	0	0	0	1	0	0	0	0	0	0	0	1	1	1	0	0
Hate crimes are criminal acts motivated by an extreme bias or hatred towards a particular social group. Hate crimes may be directed at symbolic physical targets (such as a mosque) or individual victims. The defining characteristic of hate crime is that the offender is motivated by their hatred of the victim’s imputed identity in a particular socially defined group, rather than anything idiosyncra…	Hate as an Aggravating Factor at Sentencing A Review of the Case Law from 2007–2020	https://publications.gc.ca/collections/collection_2021/jus/J4-101-2020-eng.pdf	medium-high operationalisability	0	0	0	1	0	0	0	0	0	0	0	0	0	0	0	0
Hate crime is a predictable product of xenophobia. It includes van- dalism of religious buildings, including cemeteries, interethnic and interreligious clashes, violent attacks, murders, terrorist attacks based on ethnic or religious hatred and a number of other actions that are assessed differently in every country.	The white papers of hate 2014	https://tandis.odihr.pl/handle/20.500.12389/21917	medium-high operationalisability	0	0	0	0	0	0	0	0	0	0	1	1	0	0	0	0
Racist hate speech: Hate speech covers all forms of expression which spread, incite, promote or attempt to justify any form of hatred, stereotyping or discrimination that is based on intolerance. Racist hate speech includes intolerance of people based on their real or perceived “racial”, national, ethnic or cultural backgrounds (including Travellers and Roma), or their real or perceived religious…	Responding to Racism Guide: How to Report Racism and Where to Find Help	https://inar.ie/wp-content/uploads/2019/10/Responding-to-racism-guide-FINAL-2.pdf	medium-high operationalisability	0	0	0	0	0	1	0	0	0	0	0	1	0	0	0	0
incitamento all’odio: è la diffusione di idee basate sulla superiorità e sull’odio razziale o etnico: tale comportamento istiga a commettere atti di discriminazione per motivi razziali, etnici, nazionali, religiosi, etc.;	Antiziganismo 2.0	https://www.21luglio.org/2018/wp-content/uploads/2019/06/Antiziganismo-2-0_def_edizione-web.pdf	medium-high operationalisability	0	0	0	0	0	0	1	0	0	0	0	1	0	0	0	0
Attacks or threats against people because of their actual or perceived Muslim identity, or targeting persons or property associated with Muslim people or communities, constitute anti-Muslim hate crimes. The prejudice manifests itself either in the selection of the target (such as a Muslim-owned business, including a shop or restaurant, or a mosque), or in anti-Muslim hostility expressed during th…	Anti-Muslim Hate Crime	https://hatecrime.osce.org/anti-muslim-hate-crime	medium-high operationalisability	0	0	0	0	0	0	0	0	0	0	1	0	1	0	0	0
racism is the complex set of beliefs and ideas that attempt to dominate a racial group and rob minorities of their dignity through individual acts and systemic forms of racial discrimination. Individual acts, such as using racial slurs or lynching, can also be named overt racism. Overt racism is named as such for its easily identifiable racist nature and is deemed socially unacceptable. Systemic …	Circulating Racial Trauma: How Black College-Age Students Experience and Cope with Police Brutality on Social Media	https://www.proquest.com/docview/2532082920	medium-high operationalisability	0	1	0	0	0	0	0	0	0	0	0	1	0	0	0	0
Anti-Muslim bias or Islamophobia can be described at an individual level as the stereotyping of, biases against, or acts of hostility toward Muslims individually or collectively, or Islam as a religion	FIANZ submission to the Royal Commission of Inquiry into the Attack on Christchurch Mosques	https://dpmc.govt.nz/our-programmes/national-security/royal-commission-inquiry-terrorist-attack-christchurch-masjidain	medium-high operationalisability	0	0	0	0	0	0	0	0	0	1	0	1	0	0	0	0
Un crimen de odio es un acto criminal dirigido contra un individuo o propiedad por motivo de su raza, color, religión, etnicidad, origen nacional, orientación sexual o género, real o percibida. Para que se dé un crimen de odio, debe haber ocurrido un acto criminal. Las expresiones de odio o la intolerancia, en sí mismas, no son un crimen y, por tanto, no constituyen un crimen de odio.	Confrontando al antisemitismo	http://www.movimientocontralaintolerancia.com/html/cuadernosanalisis/cuadernos_analisis.asp	medium-high operationalisability	0	0	0	0	0	0	0	1	0	0	0	1	1	0	0	0
One can consider hate speech along various axes, including direct and indirect, veiled or overt, single or repeated, backed by authority and power or not, and accompanied by threat of violence or not. One can also consider hate speech based on the characteristic of the person or group at which it is aimed, such as race, sex, sexual orien- tation, or national origin. Hate speech can be targeted ag…	Understanding words that wound	https://doi.org/10.4324/9780429503351	medium-high operationalisability	0	0	0	0	0	0	0	0	0	0	1	1	1	0	0	0
Il bullismo discriminatorio, come il bullismo tradizionale, è caratterizzato da intenzionalità e sistematicità degli attacchi perpetrati dal bullo e da uno squilibrio di potere tra il bullo e la vittima.	Bullismo etnico. Fattori di rischio e fattori di protezione	https://www.ismu.org/bullismo-etnico-fattori-di-rischio-e-fattori-di-protezione/	medium-high operationalisability	0	0	0	0	0	0	1	0	0	0	0	1	1	1	0	0
a disability hate crime or a disability bias crime, then, is a criminal act motivated by the victim’s real or perceived disability status. the perpetrator must not select the victim randomly – the disability identity of the victim must be an important factor in why the perpetrator chose that victim.	Disability hate crimes: Does anyone Really hate disabled people?	https://doi.org/10.4324/9781315577371	medium-high operationalisability	0	1	0	0	1	0	0	0	0	0	0	0	0	1	0	0
Ethnoviolence is an act or attempted act motivated by group prejudice with the intention to cause physical or psychological injury. These violent acts include intimidation, harassment, group insults, property defacement or destruction, and physical attacks. The targets of these acts are persons identified because of their race or skin color, gender, nationality or national origin, religion, sexua…	Hate crimes and ethnoviolence: The history, current affairs, and future of discrimination in America	https://doi.org/10.4324/9780429500053	medium-high operationalisability	0	1	0	0	0	0	0	0	0	0	0	1	1	0	0	0
Anti-LGBT homicides refer to fatal acts of criminal violence in which victims are targeted in whole or part because of their actual or perceived sexual orientation or gender identity	Are Anti-LGBT Homicides in the United States Unique?	https://doi.org/10.1177/0886260512462301	medium-high operationalisability	0	1	0	0	0	0	0	0	0	0	0	0	1	0	0	0
Defined simply, a hate crime is a crime motivated by malice toward someone’s identity, perceived identity, or affiliation with a specific group.	Responding to Hate Crimes: A Community Resource Manual	https://transequality.org/issues/resources/responding-hate-crimes-community-resource-manual	medium-high operationalisability	0	1	0	0	0	0	0	0	0	0	0	1	1	0	1	0
For the purposes of this study a racist incident is defined as any incident which is perceived to be racist by the victim or any other person. The incident may involve targeting a person on the basis of their skin colour, or their ethnic, cultural or religious identity. Racist incidents can take many forms including: Physical - violent assault, threatening behaviour or some other physical attack.…	Treated Differently? Evidence of racism and discrimination from a local perspective	https://ro.uow.edu.au/sspapers/3250/	medium-high operationalisability	0	0	0	0	0	1	0	0	0	0	0	1	0	0	0	0
Crimes motivated by racism, xenophobia, antisemitism, extremism and intolerance of the other remain a daily reality across the European Union (EU), as evidence collected by the FRA consistently shows.1 These types of crimes can extend to persons with different sexual orientations and gender identities, as well as to persons with disabilities. In fact, a person need not have any of these character…	Making hate crime visible in the European Union: acknowledging victims’ rights	https://fra.europa.eu/en/publication/2012/making-hate-crime-visible-european-union-acknowledging-victims-rights	medium-high operationalisability	0	0	0	0	0	0	0	0	0	0	1	1	1	1	0	0
l’hate speech presenta dunque le seguenti caratteristiche principali: ■ identifica manifestazioni di pensiero pubbliche e denigratorie che intendono suscitare una reazione o un’azione ostile, discriminatoria o violenta da parte degli interlocutori; ■ incita alla discriminazione, all’ostilità o alla violenza contro un individuo o un gruppo sociale determinato, identificato sulla base di pregiudizi…	Words are stones. Analisi dell’hate speech nel discorso pubblico in sei paesi europei	http://www.cronachediordinariorazzismo.org/wp-content/uploads/Report-pagine-singole.pdf	medium-high operationalisability	0	0	0	0	0	0	1	0	0	0	0	0	0	0	0	0
La violenciade odio sedefine como el uso intencional de la fuerza o el poder físico atentado por una motivación de rechazo y discriminación hacia una característica —real o supuesta— de la víctima, como su confesión religiosa, origen étnico o nacional, orientación sexual o identidad de género, etc., y que tiene como resultado un impacto negativo sobre la salud física o mental de la persona agredi…	Preparation of a questionnaire to detect cases of hate violence in emergency rooms	https://doi.org/10.1016/j.gaceta.2019.01.006	medium-high operationalisability	0	0	0	0	0	0	0	1	0	0	0	1	1	0	0	0
cualquier hecho que infrinja el orden penal y administrativo y que se ejecute contra una persona por su pertenencia, a una etnia, raza, religión o práctica religiosa, discapacidad, orientación o identidad sexual, así como por su situación de pobreza y exclusión social, pasa a ser catalogado como delito de odio	Informe sobre la evolución de los delitos de odio en España. 2013	https://www.interior.gob.es/opencms/pdf/prensa/balances-e-informes/2013/Informe-sobre-los-delitos-de-odio-en-Espana-2013.pdf	medium-high operationalisability	0	0	0	0	0	0	0	1	0	0	0	1	1	1	1	0
acts of violence against people and, occasionally, against property, in which a racist motive can be inferred, usually from the abusive language used by the perpetrator	Shame, rage and racist violence	https://doi.org/10.1093/bjc/azh022	medium-high operationalisability	0	0	0	0	1	0	0	0	0	0	0	1	0	0	0	0
Crimes motivated by hate and bias tend to erode the basic fabric of society. Bias incidents having a racial, religious, ethnic or sexual component manifest themselves in a wide spectrum of criminal activities. These bias incidents jeopardize the active and open pursuit of freedom and opportunity. They attack the racial, religious, ethnic heritage and sexual orientation of our citizens. Closely li…	Fourth Annual Bias Incident Offense Report, 1991	https://www.ncjrs.gov/pdffiles1/Digitization/136967NCJRS.pdf	medium-high operationalisability	0	1	0	0	0	0	0	0	0	0	0	1	1	0	0	0
We define racist incidents as cognitive/affective assaults on one’s ethnic self-identification. These assaults can be verbal attacks, physical attacks, or threats to livelihood, but because they are racially motivated, they strike the core of one’s selfhood. The assaults can be sudden or systematic, intentional or unintentional, or overt or ambiguous and can be perpetrated by an individ- ual (ind…	Racist Incident–Based Trauma	https://doi.org/10.1177/0011000005276465	medium-high operationalisability	0	1	0	0	0	0	0	0	0	0	0	0	0	0	0	0
In questa sede utilizziamo il termine razzismo per intendere l’insieme degli atteggiamenti, i comportamenti, i modelli – economici, politici, sociali, culturali ecc. -, il cui effetto, al di là dell’intenzione, è di creare, riprodurre e/o mantenere il potere, l’influenza e il benessere di un gruppo cosiddetto “razziale” a scapito di un altro gruppo definito negli stessi termini. Sono inclusi fra …	Analisi dei casi di razzismo e discriminazione sulla base dell’appartenenza “etnico-razziale”, nazionale e religiosa apparsi sulla stampa dal 24 ottobre al 28 novembre 2008	http://www.cestim.it/argomenti/08media/08_01_razzismi_quotidiani_cospe.pdf	medium-high operationalisability	0	0	0	0	0	0	1	0	0	0	0	1	0	0	0	0
Two forms of racial violence swept across the United States in the aftermath of September 11. The first involved what traditionally would be classified as private violence: violence enacted by one (or more) private actor upon another, without direct state participation. This is typified by the thousands of physical attacks carried out by individuals against Arabs, Muslims, and South Asians after …	A Rage Shared By Law: Post-September 11 Racial Violence as Crimes of Passion	https://doi.org/10.2307/3481418	medium-high operationalisability	0	1	0	0	0	0	0	0	0	0	0	1	0	0	0	0
Violence is anti-gay when its victims are chosen because they are believed to be homosexual. This definition excludes common crimes committed against gay males or lesbians when the homosexuality of the victim is unknown or irrelevant to the choice of the victim.	Hate crimes: confronting violence against lesbians and gay men	https://www.ojp.gov/ncjrs/virtual-library/abstracts/hate-crimes-confronting-violence-against-lesbians-and-gay-men	medium-high operationalisability	0	1	0	0	0	0	0	0	0	0	0	0	1	0	0	0
Any form of speech or representation that depicts individuals or groups in a derogatory manner with reference to their ‘race’, ethnicity, gender, religion, sexual orienta- tion, or physical or mental disability in such a manner as to promote or provoke hatred.	Cybercrime and Society	https://www.ojp.gov/ncjrs/virtual-library/abstracts/cybercrime-and-society	medium-high operationalisability	0	0	0	0	0	0	0	0	0	0	1	1	1	1	0	0
Hate crimes are criminal acts motivated by bias or prejudice towards particular groups of people or individuals. All hate crimes have two distinct elements: (1) they are acts that constitute an offence under the criminal law and (2) in committing the crime, the perpetrator acts on the basis of prejudice or bias.	Understanding Anti-Muslim Hate Crimes: Addressing the Security Needs of Muslim Communities	https://www.osce.org/odihr/infographic-muslim-security-guide	medium-high operationalisability	0	0	0	0	0	0	0	0	0	0	1	1	1	1	0	0
A Hate Crime is any criminal offence which is perceived, by the victim or any other person, to be motivated by a hostility or prejudice based on a person’s race or perceived race” or “Any criminal offence which is perceived, by the victim or any other person, to be motivated by a hostility or prejudice based on a person’s religion or perceived religion” or “Any criminal offence which is perceived…	The Agreed Definition of 'Monitored Hate Crime' for England, Wales and Northern Ireland	https://ec.europa.eu/migrant-integration/library-document/agreed-definition-monitored-hate-crime-england-wales-and-northern-ireland_en	medium-high operationalisability	0	0	0	0	1	0	0	0	0	0	0	1	1	1	0	0
“Hate crime” is a subject which can provoke powerful reactions in our society. The term itself is subject to multiple definitions and understandings. In England and Wales, it is generally used to refer to the aggravation of the seriousness of existing criminal offences – such as assault, harassment or criminal damage – because there is an additional “hostility” element. Specifically, that in comm…	Hate Crime: Consultation Paper Summary	https://s3-eu-west-2.amazonaws.com/lawcom-prod-storage-11jsxou24uy7q/uploads/2020/09/Hate-crime-final-summary.pdf	medium-high operationalisability	0	0	0	0	1	0	0	0	0	0	0	1	1	1	0	0
Criminal conduct which Is motivated by hatred or prejudice and directed to any person based upon ethnic background, national origin, religious belief, sex, age, disability, or sexual orientation	Crimes Against Persons	https://www.ncjrs.gov/pdffiles1/Digitization/139975NCJRS.pdf	medium-high operationalisability	0	1	0	0	0	0	0	0	0	0	0	1	1	1	0	0
Hate crimes are acts that have been motivated by, but are not limited to, a victim's ethnicity or race, sexual orientation or sexual preference, religion, age, gender, or disability	Crown prosecutor's perceptions of hate crime sentencing enhancements	https://library-archives.canada.ca/eng/services/services-libraries/theses/Pages/item.aspx?idNumber=775058893	medium-high operationalisability	1	0	0	0	0	0	0	0	0	0	0	1	1	1	0	0
Antisemitism can be expressed in the form of verbal and physical attacks, threats, harassment, property damage, graffiti or other forms of text, including hate speech on the internet.	Antisemitism. Summary overview of the data available in the European Union 2003–2013	https://fra.europa.eu/en/publication/2014/antisemitism-summary-overview-situation-european-union-2003-2013	medium-high operationalisability	0	0	0	0	0	0	0	0	0	0	1	0	0	0	0	0
In this project, we define a bias crime as a criminal offense that is at least partially motivated by some form of identity-based prejudice	A Pathway Approach to the Study of Bias Crime Offenders	https://www.ojp.gov/pdffiles1/nij/grants/300114.pdf	medium-high operationalisability	0	1	0	0	0	0	0	0	0	0	0	0	0	0	0	0
a racist incident is any incident that is perceived by the victim to have been racist.	Stop the Silence: A Snapshot of Racism in Cork	https://nascireland.org/sites/default/files/NASC-Report.pdf	medium-high operationalisability	0	0	0	0	0	1	0	0	0	0	0	1	0	0	0	0
RACISM IS A HIGHLY ORGANIZED SYSTEM OF 'RACE' BASED GROUP PRIVILEGE THAT OPERATES AT EVERY LEVEL OF SOCIETY AND IS HELD TOGETHER BY A SOPHISTICATED IDEOLOGY OF COLOR/'RACE' SUPREMACY. FURTHERMORE, RACISM IS ANY ACTION, PRACTICE, OR BELIEF THAT REFLECTS THE RACIAL WORLDVIEW—THE IDEOLOGY THAT HUMANS ARE DIVIDED INTO SEPARATE AND EXCLUSIVE BIOLOGICAL ENTITIES CALLED "RACES," THAT THERE IS A CAUSAL L…	Report Cyber Hate	https://www.inach.net/	medium-high operationalisability	0	0	0	0	0	0	0	0	0	0	1	1	0	0	0	0
“Any non-crime incident which is perceived by the victim or any other person, to be motivated by a hostility or prejudice based on a person’s race or perceived race”, or “Any non-crime incident which is perceived, by the victim or any other person, to be motivated by a hostility or prejudice based on a person’s religion or perceived religion” or “Any non-crime incident which is perceived, by the …	The Agreed Definition of 'Monitored Hate Crime' for England, Wales and Northern Ireland	https://ec.europa.eu/migrant-integration/library-document/agreed-definition-monitored-hate-crime-england-wales-and-northern-ireland_en	medium-high operationalisability	0	0	0	0	1	0	0	0	0	0	0	1	1	1	0	0
the association that is made—in the hate speech, in the libel, in the defamatory pamphlet, poster, or blog—between the denigration of that basic standing and some characteristic associated more or less ascriptively with all members of the group. So, first of all, that association might take the form of a factual claim (...). Second, group libel often involves a characterization that denigrates pe…	The harm in hate speech	https://www.jstor.org/stable/j.ctt2jbrjd	medium-high operationalisability	0	0	0	0	0	0	0	0	0	0	1	0	0	0	0	0
Bias or hate incidents involve behavior that is motivated by bias based on personal attributes such as race, religion, ethnicity, national origin, gender, disability, or sexual orientation but which do not involve criminal conduct.	Partners Against Hate Program Activity Guide: Helping Children Resist Bias and Hate, Elementary School Edition	https://tandis.odihr.pl/retrieve/22911	medium-high operationalisability	0	1	0	0	0	0	0	0	0	0	0	1	1	1	0	0
I crimini d’odio sono reati contro persone o proprietà prese di mira a causa della loro reale o presunta associazione con un gruppo definito da una caratteristica protetta come l’origine etnica, la religione, l’orientamento sessuale o l’identità di genere	A causa di cio' che sono. Omofobia, transfobia e crimini d'odio in Europa	https://www.amnesty.org/en/wp-content/uploads/2021/06/eur010142013it.pdf	medium-high operationalisability	0	0	0	0	0	0	1	0	0	0	0	1	1	0	0	0
For this report and in future, we define hateful extremism as: Activity or materials directed at an out-group who are perceived as a threat to an in-group motivated by or intending to advance a political, religious or racial supremacist ideology: a.To create a climate conducive to hate crime, terrorism or other violence; or b.Attempt to erode or destroy the fundamental rights and freedoms of our …	Operating with Impunity, Hateful extremism: The need for a legal framework	https://www.gov.uk/government/news/commission-for-countering-extremism-publishes-legal-review	medium-high operationalisability	0	0	0	0	0	0	0	0	0	0	1	0	0	0	0	0
A “hate crime” is defined as a criminal act in which bias against race, religion, ethnicity, handicap, gender, or sexual orientation is recognized as a contributing factor. Accordingly, hate crime reporting does not capture incidents of bias that do not amount to crimes. Similarly, if a crime is motivated by bias, but the bias indicator is not reported by the victim or noted by the investigating …	Massachusetts Hate Crimes, 2008	https://www.mass.gov/Eeops/docs/eops/HateCrimes2008.pdf	medium-high operationalisability	0	1	0	0	0	0	0	0	0	0	0	1	1	1	0	0
hate crime: a criminal act motivated by bias towards a certain group. For a criminal act to qualify as a hate crime, it must meet two criteria: The act must be a crime under the criminal code of the legal jurisdiction in which it is committed. The crime must have been committed with a bias motivation. ‘Bias motivation’ means that the perpetrator chose the target of the crime on the basis of prote…	Antisemitism Summary overview of the situation in the European Union 2001–2011	https://fra.europa.eu/en/publication/2012/antisemitism-summary-overview-situation-european-union-2001-2011	medium-high operationalisability	0	0	0	0	0	0	0	0	0	0	1	1	1	0	0	0
Racism is a belief in the inferiority of a person caused by prejudice against their ethnic group, phenotypic characteristics, or purported biological nature (see Jones, 1997, for a thorough review). Racism is an ideology, but it informs action: It seeks tojus- tify theunfair, harmful, anddiscriminatory treatment ofpersonsdeemed inferior. While prejudice is a positive or negative attitude (usually…	Racist Incident–Based Trauma	https://doi.org/10.1177/0011000005276465	medium-high operationalisability	0	1	0	0	0	0	0	0	0	0	0	1	0	0	0	0
Any action, practice, policy, law, speech, or incident which has the effect (whether intentional or not) of undermining anyone’s enjoyment of their human rights, based on their actual or perceived ethnic or national origin or background, where that background is that of a marginalised or historically subordinated group.	Responding to Racism Guide: How to Report Racism and Where to Find Help	https://inar.ie/wp-content/uploads/2019/10/Responding-to-racism-guide-FINAL-2.pdf	medium-high operationalisability	0	0	0	0	0	1	0	0	0	0	0	0	0	0	0	0
Those actions by an individual or group that, while motivated by hate or bias towards persons of a different race, ethnicity/national origin, religion, disability, gender, gender identity, age, sexual orientation, or status as a peace officer or judge, and do not rise to the level of a criminal offense.	Hate/Bias Crimes	https://www.policedatainitiative.org/datasets/hate-bias-crimes/	medium-high operationalisability	0	1	0	0	0	0	0	0	0	0	0	1	1	1	0	1
Rassistisch motivierte Straftaten zeichnen sich dadurch aus, dass der_die Täter_in sie gegen eine Person oder auch gegen eine Institution oder eine Sache richtet, die er_sie einer Gruppe von Menschen zuordnet. In einer solchen Straftat kommt zum Ausdruck, dass der_die Täter_in sich und andere Menschen nicht etwa in gleichwertige Gruppen einteilt, sondern eine Hierarchisierung vorgenommen hat. Unt…	Perspektivwechsel. Nachholende Gerechtigkeit. Partizipation. Bericht der Unabhängigen Kommission Antiziganismus	https://www.bmi.bund.de/SharedDocs/downloads/DE/publikationen/themen/heimat-integration/bericht-unabhaengige-kommission-Antiziganismus.html	medium-high operationalisability	0	0	1	0	0	0	0	0	0	0	0	0	0	0	0	0
A crime which is motivated by prejudice, hatred, or advocacy of violence. A defendant intentionally selects a victim, victims, or in the case of a property crime, the property that is the object of the crime, because of the actual or perceived race, ethnicity/national origin, religion, disability, gender, gender identity, age, sexual orientation, or status as a peace officer or judge	Hate/Bias Crimes	https://www.policedatainitiative.org/datasets/hate-bias-crimes/	medium-high operationalisability	0	1	0	0	0	0	0	0	0	0	0	1	1	1	0	1
Hate Incidents – (Non Crime) Any non-crime incident which is perceived by any person to, in whole or in part, be motivated by hostility or prejudice, based on actual or perceived age, disability, race, colour, nationality, ethnicity, religion, sexual orientation or gender.	Diversity & Integration Strategy 2019-2021	https://www.garda.ie/en/crime-prevention/community-engagement/community-engagement-offices/garda-national-diversity-integration-unit/diversity-and-integration-strategy-2019-2021-english-v1-1.pdf	medium-high operationalisability	0	0	0	0	0	0	0	0	0	0	1	1	1	1	0	0
I reati di matrice discriminatoria – definiti, a livello internazionale, come hate crimes (crimini d’odio) – si caratterizzano, sostanzialmente, per la motivazione di pregiudizio che l’autore nutre nei confronti di una o più “caratteristiche protette”, reali o presunte, della vittima: origine etnica o “razziale”, convinzioni religiose, orientamento sessuale, identità di genere, disabilità e così …	L'odio contro le persone disabili	https://www.interno.gov.it/sites/default/files/2021-01/brochure_ita_def_mi-123-u-d-1-oscad-2021-11_2.pdf	medium-high operationalisability	0	0	0	0	0	0	1	0	0	0	0	1	1	1	0	0
Un delito de odio no requiere que el autor sienta odio. Sólo requiere que el delito se haya cometido por una motivación de prejuicio. Prejuicio (parcialidad/sesgo) significa que la persona tiene prejuicios sobre una persona o grupo. Los delitos de odio se cometen por lo que representa la persona, grupo de personas o propiedad, es posible que el autor no tenga sentimiento alguno hacia una víctima …	Plan de Acción Local: dirigido a las autoridades locales y policía municipal para luchar contra el racismo, la xenofobia y otras formas de intolerancia	https://www.inclusion.gob.es/oberaxe/es/publicaciones/documentos/documento_0117.htm	medium-high operationalisability	0	0	0	0	0	0	0	1	0	0	0	1	1	0	0	0
A hate crime, also known as a bias crime, is a criminal offense committed against a person, property, or society which is motivated, in whole or in part, by the offender’s bias against a race, religion, disability, sexual orientation, or ethnicity/national origin.	Crime in the United States 2000	https://ucr.fbi.gov/crime-in-the-u.s/2000	high operationalisability	0	1	0	0	0	0	0	0	0	0	0	1	1	1	0	0
Hate Crimes. Any criminal offence which is perceived by the victim or any other person to, in whole or in part, be motivated by hostility or prejudice, based on actual or perceived age, disability, race, colour, nationality, ethnicity, religion, sexual orientation or gender.	Diversity & Integration Strategy 2019-2021	https://www.ihrec.ie/app/uploads/2018/11/HateTrack-Tracking-and-Monitoring-Racist-Hate-Speech-Online.pdf	high operationalisability	0	0	0	0	0	0	0	0	0	0	1	1	1	1	0	0
Crimes against older people are not hate crimes. This means courts cannot give someone a bigger sentence just because the crime was against an older person. But they can if the suspect thought the person was vulnerable because of their age. We say a crime against an older person is when: The person is 65 and a victim because of their age or because people think they are vulnerable because of thei…	Older People: Prosecuting Crimes against	https://www.cps.gov.uk/legal-guidance/older-people-prosecuting-crimes-against	high operationalisability	0	0	0	0	1	0	0	0	0	0	0	0	0	0	0	0
Hate speech is language that attacks or diminishes, that incites violence or hate against groups, based on specific characteristics such as physical appearance, reli- gion, descent, national or ethnic origin, sexual orientation, gender identity or other, and it can occur with different linguistic styles, even in subtle forms or when hu- mour is used.	A survey on automatic detection of hate speech in text	https://doi.org/10.1145/3232676	high operationalisability	0	0	0	0	0	0	0	0	0	0	1	1	1	1	0	0
Racial harassment: an incident or a series of incidents having the effect of intimidating, offending or harming an individual or group because of their perceived ethnic origin, race or nationality. This includes verbal and/or physical abuse, insults and name-calling, bullying, threatening behaviour, damage to property, displaying and/or sharing racially offensive material and encouraging others t…	Racial harassment inquiry: survey of universities	https://www.equalityhumanrights.com/sites/default/files/racial-harassment-inquiry-survey-of-universities.pdf	high operationalisability	0	0	0	0	1	0	0	0	0	0	0	1	0	0	0	0
On Twitter, hateful tweets are those that contain abusive speech targeting individuals (cyber-bullying, a politician, a celebrity, a product) or particular groups (a country, LGBT, a religion, gender, an organization, etc.).	Deep learning for hate speech detection in tweets	https://arxiv.org/abs/1706.00188	high operationalisability	0	0	0	0	0	0	0	0	0	0	1	1	1	0	0	0
Racist hate crimes are crimes in law that are committed against people, that have been at least partially motivated by a bias against them because of their real or perceived background. Hate crimes have two elements; 1) they are ordinary crimes in law 2) they have been motivated (at least in part) by bias.	Responding to Racism Guide: How to Report Racism and Where to Find Help	https://inar.ie/wp-content/uploads/2019/10/Responding-to-racism-guide-FINAL-2.pdf	high operationalisability	0	0	0	0	0	1	0	0	0	0	0	1	0	0	0	0
The OSCE defines hate crimes as criminal offences with a bias motivation. To be considered a hate crime, the offence must meet two criteria: first, the act must constitute an offence under criminal law; second – and this is what distinguishes hate crimes from other criminal offences – the act must have been motivated by bias. In other words, the perpetrator must have selected the victim owing to …	Report on a Legal Review of Judgements by the Court of Milan	https://www.osce.org/files/f/documents/5/3/416756.pdf	high operationalisability	0	0	0	0	0	0	1	0	0	0	0	1	1	1	0	0
Hateful conduct: You may not promote violence against or directly attack or threaten other people on the basis of race, ethnicity, national origin, caste, sexual orientation, gender, gender identity, religious affiliation, age, disability, or serious disease. You may not use hateful images or symbols in your profile image or profile header. You also may not use your username, display name, or pro…	The Twitter rules	https://help.twitter.com/en/rules-and-policies/twitter-rules	high operationalisability	0	0	0	0	0	0	0	0	0	0	1	1	1	1	0	0
Hate crime is a name for homophobic, transphobic or biphobic abuse. If you are threatened, harassed or attacked because you are LGBT+, you have experienced a hate crime. You can report it to the police and to Galop. This applies even if you are not LGBT+, but the person abusing you believes that you are.	Hate Crime: A guide for LGBT+ people	https://galop.org.uk/resource/hate-crime-a-guide-for-lgbt-people/	high operationalisability	0	0	0	0	1	0	0	0	0	0	0	1	1	1	0	0
Hate crime incidents are defined as criminal offenses committed against persons, property, or society that are motivated, in whole or in part, by the offender’s bias against a race, religion, disability, sexual orientation, or ethnicity / national origin. Victims of hate crimes can be an individual, business, institution, or society as a whole that are affected by an offender’s illegal behavior a…	Crime in Missouri 2011	https://www.mshp.dps.missouri.gov/MSHPWeb/SAC/pdf/2011CrimeInMO.pdf	high operationalisability	0	1	0	0	0	0	0	0	0	0	0	1	1	1	0	0
Gender-based violence against women is violence directed against a woman because she is a woman or violence that affects women disproportionately.	Methodological manual for the EU survey on gender-based violence against women and other forms of inter-personal violence	https://ec.europa.eu/eurostat/documents/3859598/13484289/KS-GQ-21-009-EN-N.pdf/1478786c-5fb3-fe31-d759-7bbe0e9066ad?t=1633004533458	high operationalisability	0	0	0	0	0	0	0	0	0	0	1	0	1	0	0	0
The term hate speech where used in this report includes both incitement (promoting or encouraging harm or unlawful discrimination against a person or group due to their real or perceived association with a protected characteristic), and direct verbal attacks intended to cause serious distress or alarm, due to a person’s association with a protected characteristic in the mind of the perpetrator.	Legislating for Hate Speech and Hate Crime in Ireland: Report on the Public Consultation 2020	https://www.docsity.com/es/legislating-for-hate-speech-and-hate-crime-in-ireland/8825005/	high operationalisability	0	0	0	0	0	1	0	0	0	0	0	0	0	0	0	0
Per discorsi d’odio (“hate speech”), invece, devono intendersi quelle espressioni pubbliche discriminatorie (ovvero, più in generale, razziste), dirette nei confronti di soggetti o gruppi sociali specifici, la cui reazione penale da parte dell’ordinamento giuridico deve essere attentamente bilanciata con il diritto fondamentale alla libertà di espressione e di pensiero del dichiarante. In questo …	Discorsi e reati razzisti, condotte discriminatorie. Gli orientamenti della giurisprudenza più recente	https://www.lunaria.org/wp-content/uploads/2017/09/rassegnagiurisprudenza.pdf	high operationalisability	0	0	0	0	0	0	1	0	0	0	0	1	0	0	0	0
HATE SPEECH IS INTENTIONAL OR UNINTENTIONAL PUBLIC DISCRIMINATORY AND/OR DEFAMATORY STATEMENTS; INTENTIONAL INCITEMENT TO HATRED AND/OR VIOLENCE AND/OR SEGREGATION BASED ON A PERSON’S OR A GROUP’S REAL OR PERCEIVED RACE, ETHNICITY, LANGUAGE, NATIONALITY, SKIN COLOUR, RELIGIOUS BELIEFS OR LACK THEREOF, GENDER, GENDER IDENTITY, SEX, SEXUAL ORIENTATION, POLITICAL BELIEFS, SOCIAL STATUS, PROPERTY, BI…	Report Cyber Hate	https://www.inach.net/	high operationalisability	0	0	0	0	0	0	0	0	0	0	1	1	0	0	0	0
f criminal and non-criminal incidents of harassment, vandalism, and assault against individuals and groups as reported to ADL by victims, law enforcement, and the media.	2017 Audit of Anti-Semitic Incidents	https://www.adl.org/resources/report/2017-audit-anti-semitic-incidents	high operationalisability	0	1	0	0	0	0	0	0	0	0	0	0	0	0	0	0
o The law would change so that a person who intentionally incites, stirs up, maintains or normalises hatred against any specific group of people based on a characteristic listed in Proposal One (Currently, a group of people are protected under the Act if hatred is incited in a specific way against them because of their colour, race, or ethnic or national origins), would break the law if they did …	Proposals against inceitement of hatred and discrimination	https://apo.org.au/sites/default/files/resource-files/2021-06/apo-nid312994.pdf	high operationalisability	0	0	0	0	0	0	0	0	0	1	0	1	0	0	0	0
A criminal offense committed against a person or property which is motivated, in whole or in part, by the offender's bias against a race, religion, ethnic/national origin group, sexual orientation group, gender, or disability.	Crime in Arizona, 1993	https://www.ncjrs.gov/pdffiles1/Digitization/152747NCJRS.pdf	high operationalisability	0	1	0	0	0	0	0	0	0	0	0	1	1	1	0	0
Simply put, it is a criminal offence that demonstrates bias towards the victim’s group identity. Consequently, hate crimes are crimes like no other, shaped by hostility towards a group identity, not an individual.	State of the world's minorities and indigenous peoples 2014 :events of 2013 : freedom from hate	https://minorityrights.org/wp-content/uploads/old-site-downloads/mrg-state-of-the-worlds-minorities-2014.pdf	high operationalisability	0	0	0	0	0	0	0	0	0	0	1	1	1	1	0	0
The term ‘hate crime’ can be used to describe a range of criminal behaviour carried out by one or more perpetrators, such as verbal abuse, intimidation, threats, harassment, assault and bullying, as well as damage to property. . It can also include ‘mate crime’, where the perpetrator can be a friend, carer or acquaintance, and befriends someone to exploit this ‘friendship’ for financial gain or s…	Hate Crime: What it is and how to support victims and witnesses	https://www.cps.gov.uk/sites/default/files/documents/publications/Hate-Crime-what-it-is-and-how-to-support-victims-and-witnesses.pdf	high operationalisability	0	0	0	0	1	0	0	0	0	0	0	1	1	1	0	0
Hate crime, then, involves acts of violence and intimidation, usually directed toward already stigmatized and marginalized groups. As such, it is a mechanism of power and oppression, intended to reaffirm the precarious hierarchies that characterize a given social order. It attempts to re-create simultaneously the threatened (real or imagined) hegemony of the perpetrator’s group and the “appropria…	CHAPTER ONE: Defining and Measuring Hate Crime	https://doi.org/10.4324/9780203905135	high operationalisability	0	0	0	0	0	0	0	0	0	0	1	0	0	0	0	0
For the purposes of this inquiry, a gay and/or transgender hate crime is thus defined as LGBTIQ-related murder, physical and verbal violence. Such crimes are defined in this way as people may be victimised not only because they are LGBTIQ or belong to LGBTIQ communities, but because of circumstances which make LGBTIQ people more vulnerable to being victimised.	Gay and transgender hate crimes between 1970 and 2010 : Standing Committee on Social Issues	https://www.parliament.nsw.gov.au/lcdocs/inquiries/2510/Report%20No.%2052%20-%20Gay%20and%20transgender%20hate%20crimes%20between%201970%20and%202010.pdf	high operationalisability	0	0	0	0	0	0	0	0	1	0	0	0	1	0	0	0
Incidents are defined as vandalism of homes/businesses/public areas, or harassment or assault on individuals or groups, where either 1) circumstances indicate anti-Jewish animus on the part of the perpetrator or 2) the incidents result in Jews perceiving themselves as being victimized due to their Jewish identity. Any vandalism against Jewish religious institutions or cemeteries is also included	2017 Audit of Anti-Semitic Incidents	https://www.adl.org/resources/report/2017-audit-anti-semitic-incidents	high operationalisability	0	1	0	0	0	0	0	0	0	0	0	0	0	0	0	0
Hate crimes and incidents are acts perceived by the victim, or other people, to be motivated by hostility or prejudice towards a person’s actual or perceived; race (includes nationality or ethnicity), religion or faith, sexual orientation, gender identity, disability or age.	Responding to hate crimes and hate incidents	https://netsafe.org.nz/wp-content/uploads/2021/07/Hate-Crime-Booklet.pdf	high operationalisability	0	0	0	0	0	0	0	0	0	1	0	1	1	1	0	0
Im Folgenden wird eine erweiterte Definition verwendet, die sowohl die Komplexität des Phä- nomens erfassen als auch eine inhaltliche Trenn- schärfe gegenüber anderen Vorurteilen aufweisen soll. Drei Kriterien hält der Expertenkreis für maß- geblich: Erstens, Antisemitismus meint Feindschaft gegen Juden als Juden, das heißt der entscheidende Grund für die artikulierte Ablehnung hängt mit der ange…	Antisemitismus in Deutschland : Erscheinungsformen, Bedingungen, Präventionsansätze. Bericht des unabhängigen Expertenkreises : Antisemitismus	https://tandis.odihr.pl/handle/20.500.12389/21121	high operationalisability	0	0	1	0	0	0	0	0	0	0	0	1	0	0	0	0
These are crimes committed against individuals or groups or property based on the real or perceived race, religion, gender, sexual orientation, disability, national origin, or ethnicity of the victims. The role played by these personal characteristics in motivating the offender is the key difference between hate crimes and other crimes.	Partners Against Hate Program Activity Guide: Helping Children Resist Bias and Hate, Elementary School Edition	https://tandis.odihr.pl/retrieve/22911	high operationalisability	0	1	0	0	0	0	0	0	0	0	0	1	1	1	0	0
Such expression, in the form of spoken or written words, posters, graffiti, or other images, is characterized by its derogation of individuals or groups on the basis of such attributes as race, ethnicity, gender, sexual orientation, or religious belief.	Report of the American Bar Foundation, 1997	https://www.ojp.gov/ncjrs/virtual-library/abstracts/report-american-bar-foundation-1997	high operationalisability	0	1	0	0	0	0	0	0	0	0	0	1	1	0	0	0
Gender-based violence is a violation of fundamen- tal human rights. It is violence directed against a person on the basis of gender, which constitutes a form of discrimination. Gender-based violence is an aspect of inequality between men and women, and it reinforces and perpetuates the power imbal- ance between the sexes.	Study on international activities in the field of data collection on gender-based violence across the EU Report	https://op.europa.eu/en/publication-detail/-/publication/42ac6312-4a3f-4533-90f8-dbb8e11a308a/language-en/format-PDF/source-247783238	high operationalisability	0	0	0	0	0	0	0	0	0	0	1	0	1	0	0	0
It indicates the specific crime of intentionally murdering a female person, either woman or girl, because of her gender.	Femicide, its causes and recent trends What do we know?	https://op.europa.eu/en/publication-detail/-/publication/4fff2d33-5648-11ec-91ac-01aa75ed71a1/language-en/format-PDF/source-247781985	high operationalisability	0	0	0	0	0	0	0	0	0	0	1	0	1	0	0	0
L’Osservatorio Antisemitismo classifica come episodio di antisemitismo ogni atto intenzionale rivolto contro persone, organizzazioni o proprietà ebraiche, in cui vi è la prova che l’azione ha motivazioni o contenuti antisemiti, o che la vittima è stata presa di mira in quanto ebrea o ritenuta tale.	Antisemitismo in Italia 2018	https://osservatorioantisemi-c02.kxcdn.com/wp-content/uploads/2019/05/Relazione-annuale-2018-stampa.pdf	high operationalisability	0	0	0	0	0	0	1	0	0	0	0	1	0	0	0	0
This article puts forward the definition of anti-gypsyism as a complex code of social behaviour used to justify and perpetrate the exclusion and supposed inferiority of Roma. It is based on historical persecution and negative stereotypes, and in its current forms continues to strongly hinder Roma from reaching the status of equal citizens. Anti-gypsyism can be defined as a form of dehumanization,…	Report on the Joint Conference on the Implementation of Policies/Action Plans for Roma, Sinti and Travellers, and Measures against the Anti-Gypsyism Phenomenon in Europe	https://www.osce.org/files/f/documents/4/a/23911.pdf	high operationalisability	0	0	0	0	0	0	0	0	0	0	1	1	0	0	0	0
Razzismo: indichiamo con questo termine ogni teoria, ideologia, idea, atteggiamento, dichiarazione, atto e comportamento che hanno la finalità di legittimare, incitare, istigare o compiere discriminazioni, abusi, molestie, minacce, violenze verbali o fisiche nei confronti di individui o di gruppi assumendo a pretesto la loro origine nazionale o etnica, le convinzioni e pratiche religiose oppure i…	Database Razzismo	http://www.cronachediordinariorazzismo.org/il-razzismo-quotidiano/	high operationalisability	0	0	0	0	0	0	1	0	0	0	0	1	1	1	0	0
A hate crime is any crime where the perpetrator is driven by prejudice or bias. Prejudice or bias is a pre-formed, unfounded negative opinion toward a group of people because of a protected characteristic, which can include: Religion or belief, Ethnicity or nationality, “Race”, Sexual orientation, Gender or gender identity, Sex, Age, Mental disability, physical disability, or health status, Langu…	Report Hate Crimes	https://www.osce.org/files/f/documents/4/4/480125.pdf	high operationalisability	0	0	0	0	0	0	0	0	0	0	1	1	1	1	0	0
Gender-based violence encompasses both violence directed towards a person on the basis of their gender, and violence that disproportionately affects persons of a particular gender. Gender-based violence can be physical, sexual or psychological, or a combination of two or more of these forms. It includes domestic violence, sexual harassment and violence, harmful practices and cyber- harassment. Ge…	Special Eurobarometer 449. Report	https://europa.eu/eurobarometer/surveys/detail/2115	high operationalisability	0	0	0	0	0	0	0	0	0	0	1	0	1	0	0	0
L’ECRI sottolinea che, per prendere pienamente in considerazione le eventuali motivazioni razziste di un reato, è importante adottare un’ampia definizione dell’incidente razzista, che non dovrebbe essere limitata alla valutazione fatta dai rappresentanti delle forze dell’ordine, ma, secondo l’ECRI, dovrebbe coprire qualsiasi incidente percepito come razzista dalla vittima o da qualsiasi altra per…	RAPPORTO DELL’ECRI SULL’ITALIA (quarto ciclo di monitoraggio)	https://rm.coe.int/fifth-report-on-italy-italian-translation-/16808b5839	high operationalisability	0	0	0	0	0	0	1	0	0	0	0	1	0	0	0	0
