# Supplementary material for: Mapping the scientific knowledge and approaches to defining and measuring hate crime, hate speech, and hate incidents: A systematic review
Source: Campbell Syst Rev. 2024 Apr 28;20(2):e1397. doi: 10.1002/cl2.1397 (PMC11056620; doi:10.1002/cl2.1397)
Supplement: Supplementary file 2 — APPENDIX 2 Measurement tools data. [file CL2-20-e1397-s003.xlsx]

## Sheet: MeasurementTools_Data
Title	Source	Link or DOI	Measurement_Tool_Type	BehaviourType	OnlineEnglishLanguage	Canada	USA	UK	Ireland	Australia	NewZealand	Germany	France	Italy	Spain	Ethnic_Religious	Gender_Sexual	Disability_bodies_health	Social_Class	Ideology_Occupation	Truth	Feasibility	Discrimination	Uptake	TheoreticalRobustness	Transparency
Combating hate speech using an adaptive ensemble learning model with a case study on COVID-19	Journal, Article	10.1016/j.eswa.2021.115632	Automated / semi-automated text analysis	Hate speech	1	0	0	0	0	0	0	0	0	0	0	1	1	0	0	0	1	1	0	0	1	1
Interpersonal stranger violence and American Muslims: an exploratory study of lived experiences and coping strategies	Journal, Article	10.1080/11287462.2019.1683934	Qualitative interviews	Multiple categories	0	0	1	0	0	0	0	0	0	0	0	1	0	0	0	0	1	0	1	0	0	0
‘Hitler had a valid argument against some Jews’: Repertoires for the denial of antisemitism in Facebook discussion of a survey of attitudes to Jews and Israel	Journal, Article	10.1016/j.dcm.2018.03.004	Qualitative text analysis	Hate speech	0	0	0	1	0	0	0	0	0	0	0	1	0	0	0	0	0	0	0	0	0	0
The breakdown of antiracist norms: A natural experiment on hate speech after terrorist attacks	Journal, Article	10.1073/pnas.2007977117	Quantitative survey	Hate speech	0	0	0	0	0	0	0	1	0	0	0	1	1	0	0	0	1	1	1	0	1	1
Monitoring Cyber SentiHate Social Behavior during COVID-19 Pandemic in North America	Journal, Article	10.1109/ACCESS.2021.3088410	Automated / semi-automated text analysis	Hate speech	0	0	0	0	0	0	0	0	0	0	0	0	0	0	0	0	1	0	0	0	1	1
Through the Looking Glass: White First-year University Students’ Observations of Racism in St. John's, Newfoundland and Labrador, Canada	Journal, Article	10.1111/soin.12165	Quantitative survey	Multiple categories	0	1	0	0	0	0	0	0	0	0	0	1	0	0	0	0	0	0	1	0	0	0
Outside Looking In: The Community Impacts of Anti-Lesbian, Gay, and Bisexual Hate Crime	Journal, Article	10.1080/00918369.2014.957133	Qualitative interviews	Hate crime	0	1	0	0	0	0	0	0	0	0	0	0	1	0	0	0	1	1	0	0	0	0
Refugees welcome? A dataset on anti-refugee violence in Germany	Journal, Article		Incident reporting tool	Multiple categories	0	0	0	0	0	0	0	1	0	0	0	1	0	0	0	0	0	0	1	0	0	1
Hate speech and covert discrimination on social media: Monitoring the Facebook pages of extreme-right political parties in Spain	Journal, Article	https://www.scopus.com/inward/record.uri?eid=2-s2.0-85015278106&partnerID=40&md5=ffa45f3988be5f01038c39c96a22f6e5	Qualitative text analysis	Hate speech	0	0	0	0	0	0	0	0	0	0	1	0	0	0	0	0	0	0	1	0	0	0
Radical right parties and anti-feminist speech on Instagram: Vox and the 2019 Spanish general election	Journal, Article	https://www.scopus.com/inward/record.uri?eid=2-s2.0-85094179819&doi=10.1177%2f1354068820968839&partnerID=40&md5=7fb026c1f970bad9712f2d5c8f76cebf	Qualitative text analysis	Hate speech	0	0	0	0	0	0	0	0	0	0	1	0	0	0	0	1	0	0	1	0	0	0
“It’s about Building a Network of Support”: Australian Service Provider Experiences Supporting Refugee Survivors of Sexual and Gender-Based Violence	Journal, Article	10.1080/15562948.2021.1930321	Qualitative interviews	Multiple categories	0	0	0	0	0	1	0	0	0	0	0	1	0	0	0	0	0	0	0	0	0	0
Cancer has nothing on Islam: a study of discourses by group elite and supporters of the English defence league	Journal, Article	https://www.scopus.com/inward/record.uri?eid=2-s2.0-84962069873&doi=10.1080%2f17405904.2016.1169196&partnerID=40&md5=ada420280b3b81949dbf167e5f32d08b	Qualitative text analysis	Hate speech	0	0	0	1	0	0	0	0	0	0	0	1	0	0	0	0	0	0	1	0	0	0
Cyber hate speech on twitter: An application of machine classification and statistical modeling for policy and decision making	Journal, Article	https://www.scopus.com/inward/record.uri?eid=2-s2.0-84930475861&doi=10.1002%2fpoi3.85&partnerID=40&md5=d2e0a5c500da52194b3ca8264053f795	Automated / semi-automated text analysis	Hate speech	0	0	0	0	0	0	0	0	0	0	0	1	0	0	0	0	1	0	1	0	1	0
Us and them: identifying cyber hate on Twitter across multiple protected characteristics	Journal, Article	https://www.scopus.com/inward/record.uri?eid=2-s2.0-84961615137&doi=10.1140%2fepjds%2fs13688-016-0072-6&partnerID=40&md5=a5f60f31331ba80ca029413d4085f739	Automated / semi-automated text analysis	Hate speech	1	0	0	0	0	0	0	0	0	0	0	1	1	1	0	0	1	0	1	0	1	0
Anti-asian racism, responses, and the impact on asian americans’ lives: A social-ecological perspective	Book, Chapter	https://www.scopus.com/inward/record.uri?eid=2-s2.0-85110599636&doi=10.4324%2f9781003142065-20&partnerID=40&md5=2c0a6f2d32dc644ad6e6aa564184d2ac	Quantitative survey	Multiple categories	0	0	1	0	0	0	0	0	0	0	0	1	0	0	0	0	0	1	1	0	0	0
The effect of racial threat on interracial and intraracial crimes	Journal, Article	https://www.scopus.com/inward/record.uri?eid=2-s2.0-0036711080&doi=10.1016%2fS0049-089X%2802%2900008-X&partnerID=40&md5=ff01f8437a41f549fb236cb7bf95d05c	Database	Hate crime	0	0	1	0	0	0	0	0	0	0	0	1	0	0	0	0	0	0	0	0	0	0
Homophobic hate crime - findings from the Gay British crime survey 2008	Journal, Article	https://www.scopus.com/inward/record.uri?eid=2-s2.0-77953346768&doi=10.1108%2f17578043200900036&partnerID=40&md5=f9ac8ef54831f223f289ae53ccf45a62	Quantitative survey	Multiple categories	0	0	0	1	0	0	0	0	0	0	0	0	1	0	0	0	0	0	0	0	1	0
'Maybe it is prejudice ... but it is NOT racism': Negotiating racism in discussion forums about Gypsies	Journal, Article	https://www.scopus.com/inward/record.uri?eid=2-s2.0-84891925277&doi=10.1177%2f0957926513508856&partnerID=40&md5=3905c8507389f4371c08c2172da37924	Qualitative text analysis	Hate speech	0	0	0	1	0	0	0	0	0	0	0	1	0	0	0	0	0	0	0	0	0	0
Are Anti-LGBT Homicides in the United States Unique?	Journal, Article	https://www.scopus.com/inward/record.uri?eid=2-s2.0-84869860051&doi=10.1177%2f0886260512462301&partnerID=40&md5=8dccc1b347d0570eb3b4141f3d4fd143	Database	Hate crime	0	0	1	0	0	0	0	0	0	0	0	0	1	0	0	0	0	0	1	1	1	0
Civilized truths, hateful lies? Incivility and hate speech in false information–evidence from fact-checked statements in the US	Journal, Article	10.1080/1369118X.2021.1874038	Manual quantitative text analysis	Hate speech	0	0	1	0	0	0	0	0	0	0	0	1	1	0	0	0	1	0	1	0	1	1
Dynamics of cyber hate in social media: A comparative analysis of anti-muslim movements in the Czech Republic and Germany	Journal, Article	10.5281/zenodo.495778	Manual quantitative text analysis	Hate speech	0	0	0	0	0	0	0	1	0	0	0	1	1	0	0	0	1	0	1	0	1	0
Aftershocks: The impact of clinic violence on abortion services	Journal, Article	https://www.scopus.com/inward/record.uri?eid=2-s2.0-79952461298&doi=10.1257%2fapp.3.1.189&partnerID=40&md5=12fb48f80acdce7fa2c174ef0c62c014	Database	Hate crime	0	0	1	0	0	0	0	0	0	0	0	0	0	0	0	0	0	0	0	0	0	0
Pink blood: Homophobic violence in Canada	Book, Whole	https://www.scopus.com/inward/record.uri?eid=2-s2.0-84967104225&partnerID=40&md5=d41e0f4a370651847842327e6f3abca0	Database	Hate crime	0	1	0	0	0	0	0	0	0	0	0	0	1	0	0	0	1	0	1	0	0	0
Social Tie Strength and Online Victimization: An Analysis of Young People Aged 15–30 Years in Four Nations	Journal, Article	https://www.scopus.com/inward/record.uri?eid=2-s2.0-85054526705&doi=10.1177%2f2056305117690013&partnerID=40&md5=39e4e7e1b1efc1e8aed35c8b23278674	Quantitative survey	Hate speech	0	0	1	1	0	0	0	1	0	0	0	0	0	0	0	0	1	1	1	0	1	0
Policing hate crime in London	Journal, Article	10.1177/0002764207306051	Database	Multiple categories	0	0	0	1	0	0	0	0	0	0	0	1	0	0	0	0	0	0	1	0	1	0
Hate speech on Instagram during 2019 General Election in Spain	Journal, Article	10.14198/MEDCOM.19142	Manual quantitative text analysis	Hate speech	0	0	0	0	0	0	0	0	0	0	1	0	0	0	0	0	0	0	1	0	1	0
The disability bias: understanding the context of hate in comparison with other minority populations	Journal, Article	10.1080/09687599.2017.1304206	Incident reporting tool	Hate crime	0	0	0	1	0	0	0	0	0	0	0	1	1	1	0	0	0	0	0	1	0	0
Anti-muslim violence, hate crime, and victimization in canada: A study of five canadian cities	Journal, Article	https://www.scopus.com/inward/record.uri?eid=2-s2.0-85105178378&partnerID=40&md5=89d16aa49f7d82d9829663d1d076bafc	Qualitative interviews	Multiple categories	0	1	0	0	0	0	0	0	0	0	0	1	0	0	0	0	0	0	1	0	0	0
Australia’s anti-Islam right in their own words. Text as data analysis of social media content	Journal, Article	10.1080/10361146.2017.1324561	Automated / semi-automated text analysis	Hate speech	1	0	0	0	0	0	0	0	0	0	0	1	0	0	0	0	0	0	1	0	1	0
Automatic hate speech detection in english-odia code mixed social media data using machine learning techniques	Journal, Article	10.3390/app11188575	Automated / semi-automated text analysis	Hate speech	1	0	0	0	0	0	0	0	0	0	0	0	0	0	0	0	1	0	0	0	1	0
Crowdsourcing sensitive VGI: Constructing the hate incident reporting system	Journal, Article	10.1016/j.diggeo.2020.100003	Incident reporting tool	Hate crime	0	0	1	0	0	0	0	0	0	0	0	1	1	1	0	0	0	0	0	0	1	0
Misogyny Detection in Twitter: a Multilingual and Cross-Domain Study	Journal, Article	https://www.scopus.com/inward/record.uri?eid=2-s2.0-85090959046&doi=10.1016%2fj.ipm.2020.102360&partnerID=40&md5=76dfeb1d4def29ed1fd43e66851e3dd3	Automated / semi-automated text analysis	Hate speech	1	0	0	0	0	0	0	0	0	0	1	0	1	0	0	0	1	0	0	0	1	1
From Polarization to Hate: Portrait of the Spanish Political Meme	Journal, Article	https://www.scopus.com/inward/record.uri?eid=2-s2.0-85120568464&doi=10.1177%2f20563051211062920&partnerID=40&md5=5babb0ac370f24e12f66494a1ed0ce75	Manual quantitative text analysis	Hate speech	0	0	0	0	0	0	0	0	0	0	1	1	1	1	0	1	1	0	1	0	1	0
Detecting and monitoring hate speech in twitter	Journal, Article	https://www.scopus.com/inward/record.uri?eid=2-s2.0-85074349744&doi=10.3390%2fs19214654&partnerID=40&md5=e0a7fffc437721e6257a7e8bda4c2a73	Automated / semi-automated text analysis	Hate speech	0	0	0	0	0	0	0	0	0	0	1	0	0	0	0	0	1	0	1	0	1	1
An explainable artificial intelligence model for detecting xenophobic tweets	Journal, Article	https://www.scopus.com/inward/record.uri?eid=2-s2.0-85119624093&doi=10.3390%2fapp112210801&partnerID=40&md5=de30f1b868028264031eda0ffd602fa6	Automated / semi-automated text analysis	Hate speech	1	0	0	0	0	0	0	0	0	0	0	0	0	0	0	0	1	0	0	0	1	0
‘It's not bullying’, ‘It's just a joke’: Teacher and student discursive manoeuvres around gendered violence	Journal, Article	https://www.scopus.com/inward/record.uri?eid=2-s2.0-85066039411&doi=10.1002%2fberj.3521&partnerID=40&md5=d9812090d71b9acc569c2b7c8bdfeb88	Qualitative interviews	Multiple categories	0	0	0	0	0	1	0	0	0	0	0	0	0	0	0	0	0	0	0	0	0	0
Cis-Hetero-Misogyny Online	Journal, Article	10.1007/s10677-019-10019-5	Qualitative text analysis	Hate speech	0	0	0	0	0	1	0	0	0	0	0	0	0	0	0	0	0	0	0	0	0	0
Gender-based harassment in cyberspace. The case of Pikara magazine	Journal, Article	10.1016/j.wsif.2017.10.004	Qualitative text analysis	Hate speech	0	0	0	0	0	0	0	0	0	0	1	0	1	0	0	0	0	0	1	0	0	0
Interracial status competition and southern lynching, 1882–1930	Journal, Article	10.1080/01419870.2015.1110610	Database	Hate crime	0	0	1	0	0	0	0	0	0	0	0	1	0	0	0	0	1	0	0	0	0	0
Persecution perpetuated: The medieval origins of anti-semitic violence in nazi germany	Journal, Article	10.1093/qje/qjs019	Database	Multiple categories	0	0	0	0	0	0	0	1	0	0	0	1	0	0	0	0	0	0	1	0	0	0
“DNT LET ’EM H8 U!”: Applying the routine activity framework to understand cyberhate victimization among adolescents across eight countries	Journal, Article	10.1016/j.compedu.2020.104026	Quantitative survey	Hate speech	0	0	1	0	0	0	0	0	0	0	0	0	0	0	0	0	1	1	1	0	1	0
Right-wing extremism, racism or youth violence? Explaining violence against foreigners in Germany	Journal, Article	https://www.scopus.com/inward/record.uri?eid=2-s2.0-0029514370&partnerID=40&md5=debea57cda0c302fdc7984bb74906a6e	Database	Hate crime	0	0	0	0	0	0	0	1	0	0	0	1	0	0	0	0	1	0	0	0	0	0
Youth Exposure to Hate in the Online Space: An Exploratory Analysis	Journal, Article	10.3390/ijerph17228531	Quantitative survey	Hate speech	0	0	1	0	0	0	0	0	0	0	0	1	1	1	0	0	0	1	1	0	0	0
When Faith, Race, and Hate Collide: Religious Ecology, Local Hate Cultures, and Church Burnings	Journal, Article	10.1007/s13644-017-0322-5	Database	Hate crime	0	0	1	0	0	0	0	0	0	0	0	1	0	0	0	0	0	1	1	0	1	0
Analyzing Zoombombing as a new communication tool of cyberhate in the COVID-19 era	Journal, Article	10.1108/OIR-05-2020-0203	Database	Hate speech	0	0	1	0	0	0	0	0	0	0	0	1	1	0	0	0	0	0	1	0	1	0
Intersections of Sexual Violence: The Rape of Black Women by White Men	Journal, Article	https://ezproxy.deakin.edu.au/login?url=https://search.ebscohost.com/login.aspx?direct=true&AuthType=ip,sso&db=sih&AN=111790867&site=ehost-live&scope=site	Database	Hate crime	0	0	1	0	0	0	0	0	0	0	0	1	0	0	0	0	0	0	1	0	0	0
Lesbians and Hate Crimes	Journal, Article	10.1300/J134v04n04_02	Qualitative text analysis	Hate crime	0	0	1	0	0	0	0	0	0	0	0	0	1	0	0	0	0	0	1	0	0	0
The diffusion of ethnic violence in Germany: The role of social similarity	Journal, Article	https://ezproxy.deakin.edu.au/login?url=https://search.ebscohost.com/login.aspx?direct=true&AuthType=ip,sso&db=sih&AN=36954210&site=ehost-live&scope=site	Database	Multiple categories	0	0	0	0	0	0	0	1	0	0	0	1	0	0	0	0	1	0	0	0	0	0
Some Queers are Safer Than Others: Correlates of Hate Crime Victimization of Lesbian, Gay, Bisexual and Transgender People in Britain	Conference Proceedings	https://ezproxy.deakin.edu.au/login?url=https://search.ebscohost.com/login.aspx?direct=true&AuthType=ip,sso&db=sih&AN=18615968&site=ehost-live&scope=site	Quantitative survey	Multiple categories	0	0	0	1	0	0	0	0	0	0	0	0	0	0	0	0	0	0	1	0	1	0
Documenting prejudice against lesbians and gay men on campus: The Yale sexual orientation survey	Journal, Article	https://ezproxy.deakin.edu.au/login?url=https://search.ebscohost.com/login.aspx?direct=true&AuthType=ip,sso&db=sih&AN=9410256100&site=ehost-live&scope=site	Quantitative survey	Multiple categories	0	0	1	0	0	0	0	0	0	0	0	0	1	0	0	0	0	1	1	0	0	0
A Statistical Analysis of Crime Against Foreigners in Unified Germany	Book, Whole	https://ezproxy.deakin.edu.au/login?url=https://search.ebscohost.com/login.aspx?direct=true&AuthType=ip,sso&db=sih&AN=9707195257&site=ehost-live&scope=site	Database	Hate crime	0	0	0	0	0	0	0	1	0	0	0	1	0	0	0	0	0	0	0	0	0	0
"Your Skin's Not as Good as Us": Microaggressions among Transracially-Adopted Children from China	Journal, Article	10.1080/10926755.2019.1675837	Qualitative interviews	Hate incidents	0	0	1	0	0	0	0	0	0	0	0	0	1	0	0	0	1	0	0	0	0	0
Black & minority ethnic groups' experiences & perceptions of crime, racially motivated crime & the police: Findings from the 2004/05 British Crime Survey	Book, Whole	https://tandis.odihr.pl/handle/20.500.12389/19734	Quantitative survey	Hate crime	0	0	0	1	0	0	0	0	0	0	0	1	0	0	0	0	1	0	0	0	0	0
Acceptable prejudice? Homophobic violence & harassment in northern Ireland	Book, Whole	https://www.goodreads.com/book/show/26093109-an-acceptable-prejudice-homophobic-violence-and-harassment-in-northern	Quantitative survey	Multiple categories	0	0	0	1	0	0	0	0	0	0	0	0	0	0	0	0	0	1	1	0	1	0
Online hate speech in the European Union: a discourse-analytic perspective	Book, Whole	https://link.springer.com/book/10.1007/978-3-319-72604-5	Qualitative text analysis	Hate speech	0	0	0	1	0	0	0	0	0	1	1	1	1	0	0	0	1	0	1	1	0	0
Online hate speech in the European Union: a discourse-analytic perspective	Book, Whole	https://link.springer.com/book/10.1007/978-3-319-72604-5	Quantitative survey	Hate speech	0	0	0	0	0	0	0	0	0	0	0	0	0	0	0	0	0	0	0	1	0	0
Online hate speech in the European Union: a discourse-analytic perspective	Book, Whole	https://link.springer.com/book/10.1007/978-3-319-72604-5	Qualitative interviews	Hate speech	0	0	0	1	0	0	0	0	0	1	1	0	0	0	0	0	0	0	0	1	0	0
Perceived exposure to and avoidance of hate speech in various communication settings	Journal, Article	https://www.sciencedirect.com/science/article/abs/pii/S0736585319307555	Quantitative survey	Hate speech	0	0	1	0	0	0	0	0	0	0	0	0	0	0	0	0	1	0	1	0	1	0
Peer to peer hate: Hate speech instigators and their targets	Conference Proceedings	https://arxiv.org/abs/1804.04649	Automated / semi-automated text analysis	Hate speech	1	0	0	0	0	0	0	0	0	0	0	0	0	0	0	0	0	0	1	0	1	0
Studying hate crime with the internet: What makes racists advocate racial violence?	Journal, Article	https://spssi.onlinelibrary.wiley.com/doi/abs/10.1111/1540-4560.00255	Quantitative survey	Hate speech	0	0	1	0	0	0	0	0	0	0	0	1	0	0	0	0	1	1	1	0	0	0
Psychological sequelae of hate-crime victimization among lesbian, gay, and bisexual adults	Journal, Article	https://pubmed.ncbi.nlm.nih.gov/10596515/	Quantitative survey	Hate crime	0	0	1	0	0	0	0	0	0	0	0	0	1	0	0	0	0	1	1	0	1	0
Sussex hate crime project	Journal, Article	http://www.sussex.ac.uk/psychology/sussexhatecrimeproject/	Quantitative survey	Hate crime	0	0	0	1	0	0	0	0	0	0	0	0	0	0	0	0	0	1	0	1	1	0
Transphobic hate crime in the European Union	Journal, Article	https://www.ilga-europe.org/sites/default/files/transphobic_hate_crime_in_the_european_union_0.pdf	Quantitative survey	Hate crime	0	0	0	0	0	0	0	0	0	0	0	0	0	0	0	0	0	0	1	0	1	0
Verbal and Textual Hostility in Context	Book, Chapter	https://www.ojp.gov/ncjrs/virtual-library/abstracts/verbal-and-textual-hostility-context-hate-crime-concepts-policy	Qualitative text analysis	Hate speech	0	0	0	1	0	0	0	0	0	0	0	0	0	0	0	0	0	0	1	0	0	0
BIAS-MOTIVATED CRIMES: THEIR CHARACTERISTICS AND THE LAW ENFORCEMENT RESPONSE	Report	https://www.ncjrs.gov/pdffiles1/Digitization/145315NCJRS.pdf	Database	Hate crime	0	0	1	0	0	0	0	0	0	0	0	1	1	0	0	0	1	0	1	0	1	0
Victim Experiences in Hate Crimes Based on Sexual Orientation	Journal, Article	https://www.ojp.gov/ncjrs/virtual-library/abstracts/victim-experiences-hate-crimes-based-sexual-orientation	Qualitative interviews	Hate crime	0	0	1	0	0	0	0	0	0	0	0	0	1	0	0	0	1	1	1	1	0	0
A Pathway Approach to the Study of Bias Crime Offenders	Report	https://www.ojp.gov/pdffiles1/nij/grants/300114.pdf	Database	Hate crime	0	0	1	0	0	0	0	0	0	0	0	1	1	1	0	0	0	0	1	1	1	1
Comprehensive Measure of Youth Experiences with Bias Victimization: Findings from the Youth Bias Victimization Questionnaire (YBVQ)	Report	https://www.ncjrs.gov/pdffiles1/nij/grants/253435.pdf	Quantitative survey	Multiple categories	0	0	1	0	0	0	0	0	0	0	0	0	0	0	0	0	0	1	1	0	0	0
Enhancing the Measurement of Hate Crime in the NCVS: Developing and Testing Improvements to the Survey Questions	Report	https://www.ojp.gov/pdffiles1/bjs/grants/301033.pdf	Quantitative survey	Hate crime	0	0	1	0	0	0	0	0	0	0	0	0	0	0	0	0	1	1	1	0	1	0
Violence in the Streets: Anti-Lesbian Assault and Harassment in San Francisco	Book, Chapter	https://www.ojp.gov/ncjrs/virtual-library/abstracts/violence-streets-anti-lesbian-assault-and-harassment-san-francisco	Quantitative survey	Multiple categories	0	0	1	0	0	0	0	0	0	0	0	0	1	0	0	0	0	0	1	0	0	0
Hate-Motivated Violence: Ideologies and Acts by Right Extremists in Canada	Journal, Article	http://search.proquest.com.libraryproxy.griffith.edu.au/docview/1767327786?accountid=14543&bdid=15464&_bd=v2NfAnC6cOeSGVoQHri5lBsu2Cs%3D	Manual quantitative text analysis	Hate crime	0	1	0	0	0	0	0	0	0	0	0	1	1	1	0	0	0	0	1	0	1	0
Racism-based trauma and policing among Black emerging adults.	Journal, Article	https://ovidsp.ovid.com/ovidweb.cgi?T=JS&PAGE=reference&D=psyc18&NEWS=N&AN=2021-34757-119	Quantitative survey	Multiple categories	0	0	1	0	0	0	0	0	0	0	0	1	0	0	0	0	1	1	1	0	0	0
Bias-motivated homicides: Toward a new typology.	Journal, Article	https://ovidsp.ovid.com/ovidweb.cgi?T=JS&PAGE=reference&D=psyc16&NEWS=N&AN=2018-52509-178	Database	Hate crime	0	0	1	0	0	0	0	0	0	0	0	1	1	1	0	0	1	0	1	0	1	0
Understanding the experiences of discrimination in Muslim Americans post-9/11: A qualitative study.	Journal, Article	https://ovidsp.ovid.com/ovidweb.cgi?T=JS&PAGE=reference&D=psyc7&NEWS=N&AN=2010-99080-551	Qualitative interviews	Hate crime	0	0	1	0	0	0	0	0	0	0	0	1	0	0	0	0	1	1	1	0	0	0
Ideologically-motivated homicide in the United States, 1990--2008: A comparison of far-right and identity-based homicide events.	Journal, Article	https://ovidsp.ovid.com/ovidweb.cgi?T=JS&PAGE=reference&D=psyc7&NEWS=N&AN=2010-99070-157	Database	Hate crime	0	0	1	0	0	0	0	0	0	0	0	1	1	0	0	0	1	0	1	1	1	0
Racism in the Spanish professional football (1st and 2nd division). Seasons 2004-05 and 2005-06.	Journal, Article	https://ovidsp.ovid.com/ovidweb.cgi?T=JS&PAGE=reference&D=psyc6&NEWS=N&AN=2008-18172-006	Database	Multiple categories	0	0	0	0	0	0	0	0	0	0	1	1	0	0	0	0	0	0	0	0	0	0
Association between bullying and mental health status in New Zealand adolescents.	Journal, Article	https://ovidsp.ovid.com/ovidweb.cgi?T=JS&PAGE=reference&D=psyc4&NEWS=N&AN=2004-15253-002	Quantitative survey	Hate speech	0	0	0	0	0	0	1	0	0	0	0	1	0	0	0	0	1	0	1	0	0	0
A probabilistic clustering model for hate speech classification in twitter	Journal, Article	https://doi.org/10.1016/j.eswa.2021.114762	Automated / semi-automated text analysis	Hate speech	1	0	0	0	0	0	0	0	0	0	0	0	0	0	0	0	1	0	0	0	1	0
Towards countering hate speech against journalists on social media	Journal, Article	https://www.sciencedirect.com/science/article/pii/S2468696420300124	Automated / semi-automated text analysis	Hate speech	1	0	0	0	0	0	0	1	1	1	1	0	0	0	0	0	1	0	1	0	1	1
A deep neural network based multi-task learning approach to hate speech detection	Journal, Article	https://www.sciencedirect.com/science/article/pii/S0950705120305876	Automated / semi-automated text analysis	Hate speech	1	0	0	0	0	0	0	0	0	0	0	0	0	0	0	0	1	0	0	0	1	1
Aggression detection through deep neural model on Twitter	Journal, Article	https://doi.org/10.1016/j.future.2020.07.050	Automated / semi-automated text analysis	Hate speech	1	0	0	0	0	0	0	0	0	0	0	0	0	0	0	0	1	0	1	0	1	1
Le discours de haine dissimulée: le mépris pour humilier	Journal, Article	https://www.cairn.info/revue-deviance-et-societe-2019-3-page-359.htm	Manual quantitative text analysis	Hate speech	0	0	0	0	0	0	0	0	1	0	0	1	1	0	0	0	0	0	1	0	1	0
Le contre-discours, un examen du contenu contestant l’extrémisme en ligne”	Journal, Article	https://www.demos.co.uk/wp-content/uploads/2015/11/Counter-speech-French.pdf	Manual quantitative text analysis	Hate speech	0	0	0	1	0	0	0	0	1	1	0	1	1	1	0	0	1	1	1	0	1	0
Discours militants en ligne: Que disent les trolls?	Conference Proceedings	https://hal.science/hal-02955677/document	Qualitative text analysis	Hate speech	0	0	0	0	0	0	0	0	1	0	0	1	1	1	0	0	0	0	1	0	1	0
Détection automatique des messages haineux sur les réseaux sociaux	Journal, Article	https://www.theses.fr/2021TOU30123	Automated / semi-automated text analysis	Hate speech	1	0	0	0	0	0	0	0	1	0	0	0	1	0	0	0	1	0	0	0	1	1
Expériences de LGBTphobie à Gérone. Défis et limites des politiques concernant les crimes de haine en Catalogne	Journal, Article	https://journals.openedition.org/droitcultures/5025	Qualitative interviews	Multiple categories	0	0	0	0	0	0	0	0	0	0	1	0	1	0	0	0	1	0	0	0	1	0
Analyser le discours haineux en ligne: réflexions méthodologiques	Generic	https://hal.science/hal-03003793	Qualitative text analysis	Hate speech	0	0	0	0	0	0	0	0	1	0	0	1	1	1	0	0	0	0	1	1	1	0
Modalités syntaxiques et argumentatives du discours homophobe en ligne: chroniques de la haine ordinaire	Journal, Article	https://journals.openedition.org/mots/27943	Qualitative text analysis	Hate speech	0	0	0	0	0	0	0	0	1	0	0	0	1	0	0	0	0	0	1	0	1	0
Internet users’ hate phenomenon in the sports press	Journal, Article	10.14746/strop.2017.443.007	Qualitative text analysis	Hate speech	0	0	0	0	0	0	0	0	1	0	0	1	0	0	0	0	0	0	1	0	1	1
War of the internet users - "The hate" in internet communication	Journal, Article	10.4312/linguistica.58.1.173-187	Qualitative text analysis	Hate speech	0	0	0	0	0	0	0	0	1	0	0	0	0	0	0	0	0	0	1	0	1	0
Hate or hateful. Hate speech and political discourse	Journal, Article	10.3270/91636	Manual quantitative text analysis	Hate speech	0	0	0	0	0	0	0	0	0	1	0	1	1	0	0	1	0	0	1	0	1	0
Preparation of a questionnaire to detect cases of hate violence in emergency rooms	Journal, Article	10.1016/j.gaceta.2019.01.006	Quantitative survey	Multiple categories	0	0	0	0	0	0	0	0	0	0	1	1	1	0	1	0	0	0	0	0	1	0
Social representations of the Roma Community in the comments of the Spanish digital press: Case study in the context of COVID-19 pandemic	Journal, Article	https://pesquisa.bvsalud.org/global-literature-on-novel-coronavirus-2019-ncov/resource/en/covidwho-1151342	Manual quantitative text analysis	Hate speech	0	0	0	0	0	0	0	0	0	0	1	1	0	0	0	0	0	0	1	0	0	0
Are you a cyber hater? Predictors of violent communication and hatespeech on the Internet	Journal, Article	https://ojs.ehu.eus/index.php/inecs/article/view/18968/16946	Quantitative survey	Hate speech	0	1	0	0	0	0	0	0	0	0	1	1	1	0	0	0	0	0	1	0	1	0
COVID-10 Coronavirus Racism Incident Report	Report	https://diversityarts.org.au/app/uploads/COVID19-racism-incident-report-Preliminary-Official.pdf	Incident reporting tool	Multiple categories	0	0	0	0	0	1	0	0	0	0	0	1	0	0	0	0	0	1	0	0	0	0
Online hate speech: findings from Australia, New Zealand and Europe	Report	https://apo.org.au/node/276421#:~:text=Key%20findings%3A&text=In%20Australia%20and%20New%20Zealand,a%20period%20of%20three%20months.	Quantitative survey	Hate speech	0	0	0	1	0	1	1	0	0	0	0	0	0	0	0	0	0	1	1	0	1	0
Islamophobia in Australia (2014-2016)	Report	https://apo.org.au/node/227536	Incident reporting tool	Multiple categories	0	0	0	0	0	1	0	0	0	0	0	1	0	0	0	0	1	0	1	1	1	0
Report on antisemitism in Australia 2017	Report	https://www.ecaj.org.au/wordpress/wp-content/uploads/2019/03/CONDENSED-VERSION-ECAJ-Report-on-Antisemitism-in-Australia-2017.pdf	Incident reporting tool	Multiple categories	0	0	0	0	0	1	0	0	0	0	0	1	0	0	0	0	1	0	1	1	1	0
Social commentary and racism in 2019	Report	https://alltogethernow.org.au/wp-content/uploads/2019/11/Social-Commentary-and-Racism-2019-1.pdf	Qualitative text analysis	Hate speech	0	0	0	0	0	1	0	0	0	0	0	0	0	0	0	0	0	0	1	0	0	0
Politely racist: a case study on readers' comments in Australian mainstream newspapers	Report	https://alltogethernow.org.au/wp-content/uploads/2021/12/Politely-Racist_Media-Report-2021.pdf	Qualitative text analysis	Hate speech	0	0	0	0	0	1	0	0	0	0	0	0	0	0	0	0	0	0	1	0	0	0
Annual Audit of Antisemetic Incidents 2020	Report	https://www.bnaibrith.ca/antisemitic-incidents/	Incident reporting tool	Multiple categories	0	1	0	0	0	0	0	0	0	0	0	1	0	0	0	0	0	0	0	1	1	0
Hate as an Aggravating Factor at Sentencing A Review of the Case Law from 2007–2020	Report	https://publications.gc.ca/collections/collection_2021/jus/J4-101-2020-eng.pdf	Database	Hate crime	0	1	0	0	0	0	0	0	0	0	0	1	1	1	0	0	0	0	0	0	1	0
StopHateAB.ca Report	Report	https://sites.google.com/albertahatecrimes.org/ahcc/june-2021-stophateab-report	Incident reporting tool	Hate incidents	0	1	0	0	0	0	0	0	0	0	0	1	1	0	0	0	1	0	1	1	0	0
Les actes haineux à caractère xénophobe, notamment islamophobe: Résultats d'une recherche menée à travers le Québec	Report	https://www.cdpdj.qc.ca/fr/publications/les-actes-haineux-a-caractar	Quantitative survey	Multiple categories	0	1	0	0	0	0	0	0	0	0	0	1	0	0	0	0	0	0	1	0	1	0
A long way to go for LGBTI equality	Report	https://fra.europa.eu/en/publication/2020/eu-lgbti-survey-results	Quantitative survey	Multiple categories	0	0	0	0	0	0	0	0	0	0	0	0	0	0	0	0	1	0	0	1	0	0
Special Eurobarometer 449. Report	Report	https://europa.eu/eurobarometer/surveys/detail/2115	Quantitative survey	Multiple categories	0	0	0	0	0	0	0	0	0	0	0	0	1	0	0	0	0	0	1	1	1	0
Experiences and perceptions of antisemitism Second survey on discrimination and hate crime against Jews in the EU	Report	https://op.europa.eu/en/publication-detail/-/publication/721f6b45-fc68-11e8-a96d-01aa75ed71a1/language-en/format-PDF/source-247781864	Quantitative survey	Hate crime	0	0	0	1	0	0	0	1	1	1	0	1	0	0	0	0	0	0	1	1	0	0
Second European Union minorities and discrimination survey Being black in the EU	Report	10.2811/791339	Quantitative survey	Multiple categories	0	0	0	0	0	0	0	0	0	0	0	0	0	0	0	0	1	0	1	1	0	0
Policing racist crime and violence A comparative analysis	Report	https://op.europa.eu/en/publication-detail/-/publication/9728c880-a0b9-46a0-8ee4-14b3be1eca90/language-en/format-PDF/source-249100623	Quantitative survey	Multiple categories	0	0	0	0	0	0	0	0	0	0	0	1	0	0	0	0	0	0	1	1	1	0
Media pluralism and democracy Report	Report	https://op.europa.eu/en/publication-detail/-/publication/74281af8-d3dc-11e6-ad7c-01aa75ed71a1/language-en/format-PDF/source-249099613	Quantitative survey	Hate speech	0	0	0	1	1	0	1	1	1	1	1	0	0	0	0	0	0	0	1	0	0	0
Les injures sexistes. Exploitation des enquêtes Cadre de vie et sécurité	Report	https://www.ihemi.fr/publications?mots_cles%5B%5D=53&sources%5B%5D=12&keyword=	Manual quantitative text analysis	Hate speech	0	0	0	0	0	0	0	0	1	0	0	0	1	0	0	0	0	0	1	0	1	0
Violences faites aux femmes sand les espaces publics en ile-de-France	Report	https://virage.site.ined.fr/fr/publications/Publications%20Virage/#r20837	Quantitative survey	Multiple categories	0	0	0	0	0	0	0	0	1	0	0	0	0	0	0	0	0	0	0	1	1	0
Bericht dokumentierter antisemitischer Vorfälle 2019	Report	https://report-antisemitism.de/documents/2020-05-06_rias-ev-Bericht_dokumentierter_antisemitischer_Vorfaelle_2019.pdf	Incident reporting tool	Multiple categories	0	0	0	0	0	0	0	1	0	0	0	1	0	0	0	0	1	0	1	1	1	0
Der Deutsche Viktimisierungssurvey 2017	Report	https://www.forensik.de/fileadmin/user_files/forensik/Wissenschaft/Deutscher_Viktimisierungssurvey_2017_BKA_04-2019.pdf	Quantitative survey	Hate crime	0	0	0	0	0	0	0	1	0	0	0	1	1	1	1	1	0	0	1	0	1	0
Antisemitische Vorfälle in Berlin 2017	Report	https://report-antisemitism.de/annuals/	Incident reporting tool	Multiple categories	0	0	0	0	0	0	0	1	0	0	0	1	0	0	0	0	1	0	0	1	1	0
Antisemitische Vorfälle in Berlin 2016	Report	https://report-antisemitism.de/annuals/	Incident reporting tool	Multiple categories	0	0	0	0	0	0	0	1	0	0	0	1	0	0	0	0	0	0	0	0	1	0
Antisemitische Vorfälle in Berlin 2015	Report	https://report-antisemitism.de/annuals/	Incident reporting tool	Multiple categories	0	0	0	0	0	0	0	1	0	0	0	1	0	0	0	0	0	0	0	0	1	0
Hate Track: Tracking and Monitoring Racist Speech Online	Report	https://www.ihrec.ie/app/uploads/2018/11/HateTrack-Tracking-and-Monitoring-Racist-Hate-Speech-Online.pdf	Automated / semi-automated text analysis	Hate speech	1	0	0	0	0	0	0	0	0	0	0	0	0	0	0	0	0	1	0	0	1	0
A Life Free From Fear- Legislating for Hate Crime in Ireland: An NGO Perspective	Report	internal-pdf://4188824961/Schweppe_2014_crime.pdf https://ulir.ul.ie/bitstream/handle/10344/4485/Schweppe_2014_crime.pdf?sequence=1	Incident reporting tool	Multiple categories	0	0	0	0	1	0	0	0	0	0	0	1	0	0	0	0	0	0	1	1	1	0
Reports of Racism in Ireland	Report	https://inar.ie/wp-content/uploads/2021/03/2020_iReport.pdf	Quantitative survey	Multiple categories	0	0	0	0	1	0	0	0	0	0	0	1	0	0	0	0	0	0	1	0	1	0
Treated Differently? Evidence of racism and discrimination from a local perspective	Report	https://ro.uow.edu.au/sspapers/3250/	Incident reporting tool	Multiple categories	0	0	0	0	1	0	0	0	0	0	0	0	1	0	0	0	1	0	1	1	1	0
STAD: Stop Transphobia and Discrimination Report	Report	https://www.atlanticphilanthropies.org/wp-content/uploads/2015/09/TENI-STAD-Report.pdf	Quantitative survey	Hate crime	0	0	0	0	1	0	0	0	0	0	0	0	0	0	0	0	0	0	1	0	1	0
2006 LGBT Hate Crime Report	Report	http://gayhealthnetwork.ie/wp-content/uploads/2017/06/2006-Hate-Crime-Report-Johnny-Peer-Action-Group.pdf	Quantitative survey	Multiple categories	0	0	0	0	1	0	0	0	0	0	0	1	0	0	0	0	0	0	1	0	1	0
Stop the Silence: A Snapshot of Racism in Cork	Report	https://nascireland.org/sites/default/files/NASC-Report.pdf	Database	Multiple categories	0	0	0	0	0	0	0	0	0	1	0	1	0	0	0	0	1	0	0	1	1	1
Antisemitismo in Italia 2019	Report	https://archive.jpr.org.uk/download?id=8730	Qualitative text analysis	Hate speech	0	0	0	0	0	0	0	0	0	1	1	1	0	0	0	0	0	0	1	0	1	0
Words are stones. Analisi dell’hate speech nel discorso pubblico in sei paesi europei.	Report	http://www.cronachediordinariorazzismo.org/wp-content/uploads/Report-pagine-singole.pdf	Automated / semi-automated text analysis	Hate speech	1	0	0	0	0	0	0	0	1	1	0	1	0	0	0	0	0	0	0	0	1	0
Hate crime no more - Italy	Report	http://risorselgbti.eu/wp-content/uploads/2020/05/Centro-Risorse-LGBTI_Hate-Crimes-No-More-Italy_Report.pdf	Quantitative survey	Hate crime	0	0	0	0	0	0	0	0	0	1	0	0	1	0	0	0	0	0	0	0	1	0
Antiziganismo 2.0	Report	https://www.21luglio.org/2018/wp-content/uploads/2019/06/Antiziganismo-2-0_def_edizione-web.pdf	Manual quantitative text analysis	Hate speech	0	0	0	0	0	0	0	0	0	1	0	1	0	0	0	0	0	0	0	1	1	0
Antisemitismo in Italia 2018	Report	https://osservatorioantisemi-c02.kxcdn.com/wp-content/uploads/2019/05/Relazione-annuale-2018-stampa.pdf	Database	Multiple categories	0	0	0	0	0	0	0	0	0	1	0	1	0	0	0	0	0	0	0	1	1	0
Barometro dell'odio. Sessismo da tastiera	Report	https://d21zrvtkxtd6ae.cloudfront.net/public/uploads/2020/03/15212126/Amnesty-Barometro-odio-aprile-2020.pdf	Manual quantitative text analysis	Hate speech	0	0	0	0	0	0	0	0	0	1	0	0	1	0	0	0	1	0	1	1	1	0
Measuring trends in online hate speech victimisation and exposure, and attitudes in New Zealand	Report	https://netsafe.org.nz/wp-content/uploads/2019/12/Measuring-trends-in-online-hate-speech-report.pdf	Quantitative survey	Hate speech	0	0	0	0	0	0	1	0	0	0	0	0	0	0	0	0	0	1	1	1	1	0
Online harm increasing in Aotearoa's rainbow community	Journal, Article	https://netsafe.org.nz/wp-content/uploads/2016/12/Netsafe-rainbow-release.pdf	Quantitative survey	Hate speech	0	0	0	0	0	0	1	0	0	0	0	0	0	0	0	0	0	0	1	1	0	0
Informe Anual 2015 sobre racismo en el estado español	Report	https://www.sosracismomadrid.es/presentado-el-informe-anual-2015-sobre-racismo-en-el-estado-espanol/	Incident reporting tool	Multiple categories	0	0	0	0	0	0	0	0	0	0	1	1	0	0	0	0	0	0	0	1	1	1
Informe de la encuesta sobre delitos de odio	Report	https://www.interior.gob.es/opencms/pdf/servicios-al-ciudadano/Delitos-de-odio/descargas/Informe-de-la-encuesta-sobre-delitos-de-odio_2021.pdf	Quantitative survey	Hate crime	0	0	0	0	0	0	0	0	0	0	1	1	1	1	1	1	0	0	0	1	1	0
Informe Anual Islamofobia en España 2016	Report	http://mezquitadesevilla.com/wp-content/uploads/2017/11/Informe-sobre-la-islamofobia-en-Espa%C3%B1a-2016.pdf	Database	Hate speech	0	0	0	0	0	0	0	0	0	0	1	1	0	0	0	0	0	0	0	0	0	0
Análisis de casos y sentencias en materia de Racismo, Xenofobia, LGTIBfobia y otras formas de Intolerancia, 2014-2016	Report	https://www.inclusion.gob.es/oberaxe/es/publicaciones/documentos/documento_0124.htm	Database	Hate crime	0	0	0	0	0	0	0	0	0	0	1	1	1	1	1	1	0	0	1	0	1	0
Islamophobia Defined: The inquiry into a working definition of Islamophobia	Report	https://www.threerivers.gov.uk/download?id=47737	Quantitative survey	Multiple categories	0	0	0	1	0	0	0	0	0	0	0	0	0	0	0	0	0	0	1	0	1	0
Online Hate Crime Report 2020: Challenging online homophobia, biphobia and transphobia	Report	https://www.readkong.com/page/online-hate-crime-report-2020-challenging-online-4184459	Quantitative survey	Multiple categories	0	0	0	1	0	0	0	0	0	0	0	0	1	0	0	0	1	0	1	0	0	0
Tell MAMA Reporting 2013/14 Anti-Muslim Overview, Analysis and 'Cumulative Extremism'	Report	https://www.tellmamauk.org/wp-content/uploads/2014/07/finalreport.pdf	Incident reporting tool	Multiple categories	0	0	0	1	0	0	0	0	0	0	0	1	0	0	0	0	1	0	0	1	0	0
The Leicester Hate Crime Project: Findings and Conclusions	Report	https://le.ac.uk/hate-studies/research/the-leicester-hate-crime-project/our-reports	Quantitative survey	Hate crime	0	0	0	1	0	0	0	0	0	0	0	1	1	1	0	0	0	0	0	0	1	0
Transphobic Hate Crime	Report	https://www.report-it.org.uk/files/trans-report-interactive.pdf	Quantitative survey	Hate crime	0	0	0	1	0	0	0	0	0	0	0	0	0	0	0	0	0	0	1	1	1	0
Stop AAPI Hate: National Report	Report	https://stopaapihate.org/wp-content/uploads/2022/03/22-SAH-NationalReport-3.1.22-v9.pdf	Quantitative survey	Hate incidents	0	0	1	0	0	0	0	0	0	0	0	0	0	0	0	0	0	0	0	0	0	0
A Crisis of Hate	Report	https://vawnet.org/material/crisis-hate-report-lesbian-gay-bisexual-transgender-and-queer-hate-violence-homicides-2017	Database	Hate crime	0	0	1	0	0	0	0	0	0	0	0	1	1	0	0	0	1	0	0	1	0	1
Lesbian, Gay, Bisexual, Transgender, Queer, and HIV-Affected Hate Violence in 2016	Report	https://vawnet.org/material/lesbian-gay-bisexual-transgender-queer-and-hiv-affected-hate-violence-2016	Incident reporting tool	Multiple categories	0	0	1	0	0	0	0	0	0	0	0	0	1	0	0	0	1	0	1	1	1	0
Questioning Bias: Validating a Bias Crime Victim Assessment Tool in California and New Jersey	Report	https://www.ojp.gov/pdffiles1/nij/grants/252010.pdf	Quantitative survey	Hate crime	0	0	1	0	0	0	0	0	0	0	0	0	0	0	0	0	1	0	0	0	0	0
Ten Days After: Harassment and Intimidation in the Aftermath of the Election	Report	https://www.splcenter.org/20161129/ten-days-after-harassment-and-intimidation-aftermath-election	Incident reporting tool	Multiple categories	0	0	1	0	0	0	0	0	0	0	0	1	1	0	0	1	1	0	0	1	0	0
Report: Anti-Asian American Hate in Texas	Report	https://www.asianpacificpolicyandplanningcouncil.org/wp-content/uploads/STOP_AAPI_Report-Texas_7.23.2020.pdf	Incident reporting tool	Hate incidents	0	0	1	0	0	0	0	0	0	0	0	1	0	0	0	0	1	0	0	0	0	0
Online Hate Index Report: The Digital Experience of Jewish Lawmakers	Report	https://www.adl.org/resources/report/online-hate-index-report-digital-experience-jewish-lawmakers	Manual quantitative text analysis	Hate speech	0	0	1	0	0	0	0	0	0	0	0	1	0	0	0	0	1	0	0	1	0	0
2017 Audit of Anti-Semitic Incidents	Report	https://www.adl.org/resources/report/2017-audit-anti-semitic-incidents	Incident reporting tool	Multiple categories	0	0	1	0	0	0	0	0	0	0	0	1	0	0	0	0	1	0	1	1	1	0
White Supremacist Propaganda Surges on Campus	Report	https://www.adl.org/resources/report/white-supremacist-propaganda-surges-campus	Incident reporting tool	Hate speech	0	0	1	0	0	0	0	0	0	0	0	0	0	0	0	0	0	0	1	1	0	0
Hate is No Game: Harassment and Positive Social Experiences in Online Games 2021	Report	https://www.adl.org/resources/report/hate-no-game-harassment-and-positive-social-experiences-online-games-2021	Quantitative survey	Hate speech	0	0	1	0	0	0	0	0	0	0	0	0	0	0	0	0	0	0	1	1	0	0
Survey on Jewish Americans’ Experiences with Antisemitism	Report	https://www.adl.org/resources/blog/2021-survey-jewish-americans-experiences-antisemitism	Quantitative survey	Multiple categories	0	0	1	0	0	0	0	0	0	0	0	1	0	0	0	0	0	0	0	0	0	0
Defining Hate	Dissertation	https://usir.salford.ac.uk/id/eprint/30880/1/MPHIL_FINAL_march_2014.pdf	Qualitative interviews	Hate crime	0	0	0	1	0	0	0	0	0	0	0	1	0	0	0	0	0	0	1	0	0	0
Antisemitism : a study of Orthodox Jewish communities in North London	Dissertation	http://ezproxy.deakin.edu.au/login?url=https://www.proquest.com/dissertations-theses/antisemitism-study-orthodox-jewish-communities/docview/2372179815/se-2?accountid=10445 https://library.deakin.edu.au/resserv?genre=dissertations&issn=&title=Antisemitism+%3A+a+study+of+Orthodox+Jewish+communities+in+North+London&volume=&issue=&date=2018-01-01&atitle=&spage=&aulast=Flax&sid=ProQ:ProQuest+Dissertat…	Qualitative interviews	Multiple categories	0	0	0	1	0	0	0	0	0	0	0	1	0	0	0	0	0	1	1	0	0	0
An Islamic Perspective: The Phenomenological Exploration of the Resiliency of Muslim Students at Institutions of Higher Education	Dissertation	http://ezproxy.deakin.edu.au/login?url=https://www.proquest.com/dissertations-theses/islamic-perspective-phenomenological-exploration/docview/2572559826/se-2?accountid=10445 https://library.deakin.edu.au/resserv?genre=dissertations&issn=&title=An+Islamic+Perspective%3A+The+Phenomenological+Exploration+of+the+Resiliency+of+Muslim+Students+at+Institutions+of+Higher+Education&volume=&issue=&date=202…	Qualitative interviews	Hate crime	0	0	1	0	0	0	0	0	0	0	0	1	0	0	0	0	1	1	1	0	1	0
Grey areas : a cross-country comparative study of user-generated hate speech, incivility and journalistic responsibility for online comments	Dissertation	http://ezproxy.deakin.edu.au/login?url=https://www.proquest.com/dissertations-theses/grey-areas-cross-country-comparative-study-user/docview/2333960171/se-2?accountid=10445 https://library.deakin.edu.au/resserv?genre=dissertations&issn=&title=Grey+areas+%3A+a+cross-country+comparative+study+of+user-generated+hate+speech%2C+incivility+and+journalistic+responsibility+for+online+comments&volume=&iss…	Manual quantitative text analysis	Hate speech	0	0	0	1	0	0	0	0	0	0	0	1	1	0	0	0	0	0	1	0	1	0
Islamophobia in the United States: Experiences of Senegalese Immigrant Muslims in Indianapolis Post-9/11	Dissertation	http://ezproxy.deakin.edu.au/login?url=https://www.proquest.com/dissertations-theses/islamophobia-united-states-experiences-senegalese/docview/2394971203/se-2?accountid=10445 https://library.deakin.edu.au/resserv?genre=dissertations&issn=&title=Islamophobia+in+the+United+States%3A+Experiences+of+Senegalese+Immigrant+Muslims+in+Indianapolis+Post-9%2F11&volume=&issue=&date=2020-01-01&atitle=&spage=…	Qualitative interviews	Multiple categories	0	0	1	0	0	0	0	0	0	0	0	1	0	0	0	0	1	1	1	0	0	0
Out from Behind the Shadows: Experiences of Sikh Females Post-9/11	Dissertation	http://ezproxy.deakin.edu.au/login?url=https://www.proquest.com/dissertations-theses/out-behind-shadows-experiences-sikh-females-post/docview/2236460319/se-2?accountid=10445 https://library.deakin.edu.au/resserv?genre=dissertations&issn=&title=Out+from+Behind+the+Shadows%3A+Experiences+of+Sikh+Females+Post-9%2F11&volume=&issue=&date=2019-01-01&atitle=&spage=&aulast=Sandhu&sid=ProQ:ProQuest+Disser…	Qualitative interviews	Hate crime	0	0	1	0	0	0	0	0	0	0	0	1	0	0	0	0	1	1	1	0	0	0
Openness and COVID-19 induced xenophobia: The roles of trade and migration in sustainable development	Journal, Article	http://ezproxy.deakin.edu.au/login?url=https://www.proquest.com/scholarly-journals/openness-covid-19-induced-xenophobia-roles-trade/docview/2510234098/se-2 https://library.deakin.edu.au/resserv?genre=article&issn=&title=PLoS+One&volume=16&issue=4&date=2021-04-01&atitle=Openness+and+COVID-19+induced+xenophobia%3A+The+roles+of+trade+and+migration+in+sustainable+development&spage=e0249579&aulast=He&…	Quantitative survey	Multiple categories	0	0	0	0	0	0	0	0	0	0	0	0	0	0	0	0	0	1	1	0	0	1
Unraveling Social Perceptions & Behaviors towards Migrants on Twitter	Generic	http://ezproxy.deakin.edu.au/login?url=https://www.proquest.com/working-papers/unraveling-social-perceptions-amp-behaviors/docview/2609875168/se-2 https://library.deakin.edu.au/resserv?genre=preprint&issn=&title=arXiv.org&volume=&issue=&date=2021-12-04&atitle=Unraveling+Social+Perceptions+%26amp%3B+Behaviors+towards+Migrants+on+Twitter&spage=&aulast=Khatua&sid=ProQ:ProQ%3Aengineeringjournals&isbn…	Automated / semi-automated text analysis	Hate speech	1	0	0	0	0	0	0	0	0	0	0	1	0	0	0	0	1	0	0	0	1	0
An Effective, Robust and Fairness-aware Hate Speech Detection Framework	Generic	http://dx.doi.org/10.1109/BigData52589.2021.9672022	Automated / semi-automated text analysis	Hate speech	1	0	0	0	0	0	0	0	0	0	0	0	0	0	0	0	1	0	0	0	1	1
“Stronger than Hate”: On the Dissemination of Hate Speech during the 2020 Vienna Terrorist Attack	Generic	http://dx.doi.org/10.1109/SNAMS53716.2021.9732081	Automated / semi-automated text analysis	Hate speech	0	0	0	0	0	0	0	1	0	0	0	0	0	0	0	0	0	0	1	0	1	0
ETHOS: an Online Hate Speech Detection Dataset	Generic	http://dx.doi.org/10.1007/s40747-021-00608-2	Automated / semi-automated text analysis	Hate speech	1	0	0	0	0	0	0	0	0	0	0	0	0	0	0	0	1	0	1	0	1	0
Racially Motivated Incidents in Higher Education: What Do They Say about the Campus Climate for Minority Students?	Journal, Article	http://search.proquest.com.libraryproxy.griffith.edu.au/docview/61612700?accountid=14543&bdid=18812&_bd=I3qdD9DNyd6P5M%2B6YZgT7712sGM%3D	Database	Multiple categories	0	0	1	0	0	0	0	0	0	0	0	1	0	0	0	0	0	0	0	0	0	0
The Exceptional Case? Perceptions and Experiences of Antisemitism Among Jews in the United Kingdom	Journal, Article	http://search.proquest.com.libraryproxy.griffith.edu.au/docview/1767329966?accountid=14543&bdid=18812&_bd=w%2BNl%2FBBr6eW8nvsgELk%2BG0LX%2F%2BE%3D	Quantitative survey	Multiple categories	0	0	0	1	0	0	0	0	0	0	0	1	0	0	0	0	1	0	0	1	0	0
Database Razzismo	Journal, Article	http://www.cronachediordinariorazzismo.org/il-razzismo-quotidiano/	Database	Multiple categories	0	0	0	0	0	0	0	0	0	1	0	1	0	0	0	0	1	0	0	1	1	1
Victimisation 2016 and perceptions of security: Findings of the 2017 Living Environment & Security Survey	Report	https://www.ihemi.fr/sites/default/files/inline-files/RA_victimisation_2016_perceptions_security_0.pdf	Quantitative survey	Hate crime	0	0	0	0	0	0	0	0	1	0	0	1	1	0	0	0	0	0	1	1	1	0
The General Social Survey: An Overview	Report	https://www150.statcan.gc.ca/n1/en/catalogue/89F0115X	Quantitative survey	Hate crime	0	1	0	0	0	0	0	0	0	0	0	1	1	1	0	0	0	0	1	1	1	1

## Sheet: Sheet1
70095673	70095673	Combating hate speech using an adaptive ensemble learning model with a case study on COVID-19	Journal, Article	10.1016/j.eswa.2021.115632
70095677	70095677	Interpersonal stranger violence and American Muslims: an exploratory study of lived experiences and coping strategies	Journal, Article	10.1080/11287462.2019.1683934
70095766	70095766	‘Hitler had a valid argument against some Jews’: Repertoires for the denial of antisemitism in Facebook discussion of a survey of attitudes to Jews and Israel	Journal, Article	10.1016/j.dcm.2018.03.004
70095792	70095792	The breakdown of antiracist norms: A natural experiment on hate speech after terrorist attacks	Journal, Article	10.1073/pnas.2007977117
70095798	70095798	Monitoring Cyber SentiHate Social Behavior during COVID-19 Pandemic in North America	Journal, Article	10.1109/ACCESS.2021.3088410
70095980	70095980	Through the Looking Glass: White First-year University Students’ Observations of Racism in St. John's, Newfoundland and Labrador, Canada	Journal, Article	10.1111/soin.12165
70096096	70096096	Outside Looking In: The Community Impacts of Anti-Lesbian, Gay, and Bisexual Hate Crime	Journal, Article	10.1080/00918369.2014.957133
70096104	70096104	Refugees welcome? A dataset on anti-refugee violence in Germany	Journal, Article
70096105	70096105	Hate speech and covert discrimination on social media: Monitoring the Facebook pages of extreme-right political parties in Spain	Journal, Article	https://www.scopus.com/inward/record.uri?eid=2-s2.0-85015278106&partnerID=40&md5=ffa45f3988be5f01038c39c96a22f6e5
70096156	70096156	Radical right parties and anti-feminist speech on Instagram: Vox and the 2019 Spanish general election	Journal, Article	https://www.scopus.com/inward/record.uri?eid=2-s2.0-85094179819&doi=10.1177%2f1354068820968839&partnerID=40&md5=7fb026c1f970bad9712f2d5c8f76cebf
70096244	70096244	“It’s about Building a Network of Support”: Australian Service Provider Experiences Supporting Refugee Survivors of Sexual and Gender-Based Violence	Journal, Article	10.1080/15562948.2021.1930321
70096371	70096371	Cancer has nothing on Islam: a study of discourses by group elite and supporters of the English defence league	Journal, Article	https://www.scopus.com/inward/record.uri?eid=2-s2.0-84962069873&doi=10.1080%2f17405904.2016.1169196&partnerID=40&md5=ada420280b3b81949dbf167e5f32d08b
70096445	70096445	Cyber hate speech on twitter: An application of machine classification and statistical modeling for policy and decision making	Journal, Article	https://www.scopus.com/inward/record.uri?eid=2-s2.0-84930475861&doi=10.1002%2fpoi3.85&partnerID=40&md5=d2e0a5c500da52194b3ca8264053f795
70096446	70096446	Us and them: identifying cyber hate on Twitter across multiple protected characteristics	Journal, Article	https://www.scopus.com/inward/record.uri?eid=2-s2.0-84961615137&doi=10.1140%2fepjds%2fs13688-016-0072-6&partnerID=40&md5=a5f60f31331ba80ca029413d4085f739
70096649	70096649	Anti-asian racism, responses, and the impact on asian americans’ lives: A social-ecological perspective	Book, Chapter	https://www.scopus.com/inward/record.uri?eid=2-s2.0-85110599636&doi=10.4324%2f9781003142065-20&partnerID=40&md5=2c0a6f2d32dc644ad6e6aa564184d2ac
70096891	70096891	The effect of racial threat on interracial and intraracial crimes	Journal, Article	https://www.scopus.com/inward/record.uri?eid=2-s2.0-0036711080&doi=10.1016%2fS0049-089X%2802%2900008-X&partnerID=40&md5=ff01f8437a41f549fb236cb7bf95d05c
70097044	70097044	Homophobic hate crime - findings from the Gay British crime survey 2008	Journal, Article	https://www.scopus.com/inward/record.uri?eid=2-s2.0-77953346768&doi=10.1108%2f17578043200900036&partnerID=40&md5=f9ac8ef54831f223f289ae53ccf45a62
70097704	70097704	'Maybe it is prejudice ... but it is NOT racism': Negotiating racism in discussion forums about Gypsies	Journal, Article	https://www.scopus.com/inward/record.uri?eid=2-s2.0-84891925277&doi=10.1177%2f0957926513508856&partnerID=40&md5=3905c8507389f4371c08c2172da37924
70097786	70097786	Are Anti-LGBT Homicides in the United States Unique?	Journal, Article	https://www.scopus.com/inward/record.uri?eid=2-s2.0-84869860051&doi=10.1177%2f0886260512462301&partnerID=40&md5=8dccc1b347d0570eb3b4141f3d4fd143
70097889	70097889	Civilized truths, hateful lies? Incivility and hate speech in false information–evidence from fact-checked statements in the US	Journal, Article	10.1080/1369118X.2021.1874038
70097921	70097921	Dynamics of cyber hate in social media: A comparative analysis of anti-muslim movements in the Czech Republic and Germany	Journal, Article	10.5281/zenodo.495778
70098261	70098261	Aftershocks: The impact of clinic violence on abortion services	Journal, Article	https://www.scopus.com/inward/record.uri?eid=2-s2.0-79952461298&doi=10.1257%2fapp.3.1.189&partnerID=40&md5=12fb48f80acdce7fa2c174ef0c62c014
70098282	70098282	Pink blood: Homophobic violence in Canada	Book, Whole	https://www.scopus.com/inward/record.uri?eid=2-s2.0-84967104225&partnerID=40&md5=d41e0f4a370651847842327e6f3abca0
70098490	70098490	Social Tie Strength and Online Victimization: An Analysis of Young People Aged 15–30 Years in Four Nations	Journal, Article	https://www.scopus.com/inward/record.uri?eid=2-s2.0-85054526705&doi=10.1177%2f2056305117690013&partnerID=40&md5=39e4e7e1b1efc1e8aed35c8b23278674
70098536	70098536	Policing hate crime in London	Journal, Article	10.1177/0002764207306051
70098959	70098959	Hate speech on Instagram during 2019 General Election in Spain	Journal, Article	10.14198/MEDCOM.19142
70099015	70099015	The disability bias: understanding the context of hate in comparison with other minority populations	Journal, Article	10.1080/09687599.2017.1304206
70099349	70099349	Anti-muslim violence, hate crime, and victimization in canada: A study of five canadian cities	Journal, Article	https://www.scopus.com/inward/record.uri?eid=2-s2.0-85105178378&partnerID=40&md5=89d16aa49f7d82d9829663d1d076bafc
70099397	70099397	Australia’s anti-Islam right in their own words. Text as data analysis of social media content	Journal, Article	10.1080/10361146.2017.1324561
70099444	70099444	Automatic hate speech detection in english-odia code mixed social media data using machine learning techniques	Journal, Article	10.3390/app11188575
70099680	70099680	Crowdsourcing sensitive VGI: Constructing the hate incident reporting system	Journal, Article	10.1016/j.diggeo.2020.100003
70099855	70099855	Misogyny Detection in Twitter: a Multilingual and Cross-Domain Study	Journal, Article	https://www.scopus.com/inward/record.uri?eid=2-s2.0-85090959046&doi=10.1016%2fj.ipm.2020.102360&partnerID=40&md5=76dfeb1d4def29ed1fd43e66851e3dd3
70099912	70099912	From Polarization to Hate: Portrait of the Spanish Political Meme	Journal, Article	https://www.scopus.com/inward/record.uri?eid=2-s2.0-85120568464&doi=10.1177%2f20563051211062920&partnerID=40&md5=5babb0ac370f24e12f66494a1ed0ce75
70099941	70099941	Detecting and monitoring hate speech in twitter	Journal, Article	https://www.scopus.com/inward/record.uri?eid=2-s2.0-85074349744&doi=10.3390%2fs19214654&partnerID=40&md5=e0a7fffc437721e6257a7e8bda4c2a73
70099947	70099947	An explainable artificial intelligence model for detecting xenophobic tweets	Journal, Article	https://www.scopus.com/inward/record.uri?eid=2-s2.0-85119624093&doi=10.3390%2fapp112210801&partnerID=40&md5=de30f1b868028264031eda0ffd602fa6
70100230	70100230	‘It's not bullying’, ‘It's just a joke’: Teacher and student discursive manoeuvres around gendered violence	Journal, Article	https://www.scopus.com/inward/record.uri?eid=2-s2.0-85066039411&doi=10.1002%2fberj.3521&partnerID=40&md5=d9812090d71b9acc569c2b7c8bdfeb88
70100292	70100292	Cis-Hetero-Misogyny Online	Journal, Article	10.1007/s10677-019-10019-5
70100355	70100355	Gender-based harassment in cyberspace. The case of Pikara magazine	Journal, Article	10.1016/j.wsif.2017.10.004
70100819	70100819	Interracial status competition and southern lynching, 1882–1930	Journal, Article	10.1080/01419870.2015.1110610
70101356	70101356	Persecution perpetuated: The medieval origins of anti-semitic violence in nazi germany	Journal, Article	10.1093/qje/qjs019
70101379	70101379	“DNT LET ’EM H8 U!”: Applying the routine activity framework to understand cyberhate victimization among adolescents across eight countries	Journal, Article	10.1016/j.compedu.2020.104026
70101559	70101559	Right-wing extremism, racism or youth violence? Explaining violence against foreigners in Germany	Journal, Article	https://www.scopus.com/inward/record.uri?eid=2-s2.0-0029514370&partnerID=40&md5=debea57cda0c302fdc7984bb74906a6e
70103574	70103574	Youth Exposure to Hate in the Online Space: An Exploratory Analysis	Journal, Article	10.3390/ijerph17228531
70103739	70103739	When Faith, Race, and Hate Collide: Religious Ecology, Local Hate Cultures, and Church Burnings	Journal, Article	10.1007/s13644-017-0322-5
70104251	70104251	Analyzing Zoombombing as a new communication tool of cyberhate in the COVID-19 era	Journal, Article	10.1108/OIR-05-2020-0203
70106713	70106713	Intersections of Sexual Violence: The Rape of Black Women by White Men	Journal, Article	https://ezproxy.deakin.edu.au/login?url=https://search.ebscohost.com/login.aspx?direct=true&AuthType=ip,sso&db=sih&AN=111790867&site=ehost-live&scope=site
70106927	70106927	Lesbians and Hate Crimes	Journal, Article	10.1300/J134v04n04_02
70107071	70107071	The diffusion of ethnic violence in Germany: The role of social similarity	Journal, Article	https://ezproxy.deakin.edu.au/login?url=https://search.ebscohost.com/login.aspx?direct=true&AuthType=ip,sso&db=sih&AN=36954210&site=ehost-live&scope=site
70107626	70107626	Some Queers are Safer Than Others: Correlates of Hate Crime Victimization of Lesbian, Gay, Bisexual and Transgender People in Britain	Conference Proceedings	https://ezproxy.deakin.edu.au/login?url=https://search.ebscohost.com/login.aspx?direct=true&AuthType=ip,sso&db=sih&AN=18615968&site=ehost-live&scope=site
70107895	70107895	Documenting prejudice against lesbians and gay men on campus: The Yale sexual orientation survey	Journal, Article	https://ezproxy.deakin.edu.au/login?url=https://search.ebscohost.com/login.aspx?direct=true&AuthType=ip,sso&db=sih&AN=9410256100&site=ehost-live&scope=site
70108208	70108208	A Statistical Analysis of Crime Against Foreigners in Unified Germany	Book, Whole	https://ezproxy.deakin.edu.au/login?url=https://search.ebscohost.com/login.aspx?direct=true&AuthType=ip,sso&db=sih&AN=9707195257&site=ehost-live&scope=site
70109596	70109596	"Your Skin's Not as Good as Us": Microaggressions among Transracially-Adopted Children from China	Journal, Article	10.1080/10926755.2019.1675837
70140841	70140841	Black & minority ethnic groups' experiences & perceptions of crime, racially motivated crime & the police: Findings from the 2004/05 British Crime Survey	Book, Whole	https://ezproxy.deakin.edu.au/login?url=https://search.ebscohost.com/login.aspx?direct=true&AuthType=ip,sso&db=i3h&AN=CJA0410010000601s&site=ehost-live&scope=site
70140843	70140843	Acceptable prejudice? Homophobic violence & harassment in northern Ireland	Book, Whole	https://ezproxy.deakin.edu.au/login?url=https://search.ebscohost.com/login.aspx?direct=true&AuthType=ip,sso&db=i3h&AN=CJA0370040002255s&site=ehost-live&scope=site
70147548	70147548	Online hate speech in the European Union: a discourse-analytic perspective	Book, Whole	https://link.springer.com/book/10.1007/978-3-319-72604-5
70147548	70147548	Online hate speech in the European Union: a discourse-analytic perspective	Book, Whole	https://link.springer.com/book/10.1007/978-3-319-72604-5
70147548	70147548	Online hate speech in the European Union: a discourse-analytic perspective	Book, Whole	https://link.springer.com/book/10.1007/978-3-319-72604-5
70147555	70147555	Perceived exposure to and avoidance of hate speech in various communication settings	Journal, Article	https://www.sciencedirect.com/science/article/abs/pii/S0736585319307555
70147594	70147594	Peer to peer hate: Hate speech instigators and their targets	Conference Proceedings	https://arxiv.org/abs/1804.04649
70147611	70147611	Studying hate crime with the internet: What makes racists advocate racial violence?	Journal, Article	https://spssi.onlinelibrary.wiley.com/doi/abs/10.1111/1540-4560.00255
70147628	70147628	Psychological sequelae of hate-crime victimization among lesbian, gay, and bisexual adults	Journal, Article	https://pubmed.ncbi.nlm.nih.gov/10596515/
70147674	70147674	Sussex hate crime project	Journal, Article	http://www.sussex.ac.uk/psychology/sussexhatecrimeproject/
70147715	70147715	Transphobic hate crime in the European Union	Journal, Article	https://www.ilga-europe.org/sites/default/files/transphobic_hate_crime_in_the_european_union_0.pdf
70148010	70148010	Verbal and Textual Hostility in Context	Book, Chapter	https://www.ojp.gov/ncjrs/virtual-library/abstracts/verbal-and-textual-hostility-context-hate-crime-concepts-policy
70148129	70148129	BIAS-MOTIVATED CRIMES: THEIR CHARACTERISTICS AND THE LAW ENFORCEMENT RESPONSE	Report	https://www.ncjrs.gov/pdffiles1/Digitization/145315NCJRS.pdf
70148180	70148180	Victim Experiences in Hate Crimes Based on Sexual Orientation	Journal, Article	https://www.ojp.gov/ncjrs/virtual-library/abstracts/victim-experiences-hate-crimes-based-sexual-orientation
70148219	70148219	A Pathway Approach to the Study of Bias Crime Offenders	Report	https://www.ojp.gov/pdffiles1/nij/grants/300114.pdf
70148226	70148226	Comprehensive Measure of Youth Experiences with Bias Victimization: Findings from the Youth Bias Victimization Questionnaire (YBVQ)	Report	https://www.ncjrs.gov/pdffiles1/nij/grants/253435.pdf
70148260	70148260	Enhancing the Measurement of Hate Crime in the NCVS: Developing and Testing Improvements to the Survey Questions	Report	https://www.ojp.gov/pdffiles1/bjs/grants/301033.pdf
70148484	70148484	Violence in the Streets: Anti-Lesbian Assault and Harassment in San Francisco	Book, Chapter	https://www.ojp.gov/ncjrs/virtual-library/abstracts/violence-streets-anti-lesbian-assault-and-harassment-san-francisco
70671067	70671067	Hate-Motivated Violence: Ideologies and Acts by Right Extremists in Canada	Journal, Article	http://search.proquest.com.libraryproxy.griffith.edu.au/docview/1767327786?accountid=14543&bdid=15464&_bd=v2NfAnC6cOeSGVoQHri5lBsu2Cs%3D
70671348	70671348	Racism-based trauma and policing among Black emerging adults.	Journal, Article	https://ovidsp.ovid.com/ovidweb.cgi?T=JS&PAGE=reference&D=psyc18&NEWS=N&AN=2021-34757-119
70671826	70671826	Bias-motivated homicides: Toward a new typology.	Journal, Article	https://ovidsp.ovid.com/ovidweb.cgi?T=JS&PAGE=reference&D=psyc16&NEWS=N&AN=2018-52509-178
70673331	70673331	Understanding the experiences of discrimination in Muslim Americans post-9/11: A qualitative study.	Journal, Article	https://ovidsp.ovid.com/ovidweb.cgi?T=JS&PAGE=reference&D=psyc7&NEWS=N&AN=2010-99080-551
70673334	70673334	Ideologically-motivated homicide in the United States, 1990--2008: A comparison of far-right and identity-based homicide events.	Journal, Article	https://ovidsp.ovid.com/ovidweb.cgi?T=JS&PAGE=reference&D=psyc7&NEWS=N&AN=2010-99070-157
70673634	70673634	Racism in the Spanish professional football (1st and 2nd division). Seasons 2004-05 and 2005-06.	Journal, Article	https://ovidsp.ovid.com/ovidweb.cgi?T=JS&PAGE=reference&D=psyc6&NEWS=N&AN=2008-18172-006
70674090	70674090	Association between bullying and mental health status in New Zealand adolescents.	Journal, Article	https://ovidsp.ovid.com/ovidweb.cgi?T=JS&PAGE=reference&D=psyc4&NEWS=N&AN=2004-15253-002
70674527	70674527	A probabilistic clustering model for hate speech classification in twitter	Journal, Article	https://doi.org/10.1016/j.eswa.2021.114762
70674545	70674545	Towards countering hate speech against journalists on social media	Journal, Article	https://www.sciencedirect.com/science/article/pii/S2468696420300124
70674586	70674586	A deep neural network based multi-task learning approach to hate speech detection	Journal, Article	https://www.sciencedirect.com/science/article/pii/S0950705120305876
70674636	70674636	Aggression detection through deep neural model on Twitter	Journal, Article	https://doi.org/10.1016/j.future.2020.07.050
70674689	70674689	Le discours de haine dissimulée: le mépris pour humilier	Journal, Article	https://www.cairn.info/revue-deviance-et-societe-2019-3-page-359.htm
70674692	70674692	Le contre-discours, un examen du contenu contestant l’extrémisme en ligne”	Journal, Article	https://www.demos.co.uk/wp-content/uploads/2015/11/Counter-speech-French.pdf
70674696	70674696	Discours militants en ligne: Que disent les trolls?	Conference Proceedings	https://hal.science/hal-02955677/document
70674714	70674714	Détection automatique des messages haineux sur les réseaux sociaux	Journal, Article	https://www.theses.fr/2021TOU30123
70674775	70674775	Expériences de LGBTphobie à Gérone. Défis et limites des politiques concernant les crimes de haine en Catalogne	Journal, Article	https://journals.openedition.org/droitcultures/5025
70674837	70674837	Analyser le discours haineux en ligne: réflexions méthodologiques	Generic	https://hal.science/hal-03003793
70674852	70674852	Modalités syntaxiques et argumentatives du discours homophobe en ligne: chroniques de la haine ordinaire	Journal, Article	https://journals.openedition.org/mots/27943
70675910	70675910	Internet users’ hate phenomenon in the sports press	Journal, Article	10.14746/strop.2017.443.007
70675911	70675911	War of the internet users - "The hate" in internet communication	Journal, Article	10.4312/linguistica.58.1.173-187
70675979	70675979	Hate or hateful. Hate speech and political discourse	Journal, Article	10.3270/91636
70676447	70676447	Preparation of a questionnaire to detect cases of hate violence in emergency rooms	Journal, Article	10.1016/j.gaceta.2019.01.006
70676508	70676508	Social representations of the Roma Community in the comments of the Spanish digital press: Case study in the context of COVID-19 pandemic	Journal, Article	https://pesquisa.bvsalud.org/global-literature-on-novel-coronavirus-2019-ncov/resource/en/covidwho-1151342
70676517	70676517	Are you a cyber hater? Predictors of violent communication and hatespeech on the Internet	Journal, Article	https://ojs.ehu.eus/index.php/inecs/article/view/18968/16946
70842985	70842985	COVID-10 Coronavirus Racism Incident Report	Report	https://diversityarts.org.au/app/uploads/COVID19-racism-incident-report-Preliminary-Official.pdf
70843023	70843023	Online hate speech: findings from Australia, New Zealand and Europe	Report	https://apo.org.au/node/276421#:~:text=Key%20findings%3A&text=In%20Australia%20and%20New%20Zealand,a%20period%20of%20three%20months.
70843037	70843037	Islamophobia in Australia (2014-2016)	Report	https://apo.org.au/node/227536
70843055	70843055	Report on antisemitism in Australia 2017	Report	https://www.ecaj.org.au/wordpress/wp-content/uploads/2019/03/CONDENSED-VERSION-ECAJ-Report-on-Antisemitism-in-Australia-2017.pdf
70843066	70843066	Social commentary and racism in 2019	Report	https://alltogethernow.org.au/wp-content/uploads/2019/11/Social-Commentary-and-Racism-2019-1.pdf
70843070	70843070	Politely racist: a case study on readers' comments in Australian mainstream newspapers	Report	https://alltogethernow.org.au/wp-content/uploads/2021/12/Politely-Racist_Media-Report-2021.pdf
70843120	70843120	Annual Audit of Antisemetic Incidents 2020	Report	https://www.bnaibrith.ca/antisemitic-incidents/
70843122	70843122	Hate as an Aggravating Factor at Sentencing A Review of the Case Law from 2007–2020	Report	https://publications.gc.ca/collections/collection_2021/jus/J4-101-2020-eng.pdf
70843181	70843181	StopHateAB.ca Report	Report	https://sites.google.com/albertahatecrimes.org/ahcc/june-2021-stophateab-report
70843186	70843186	Les actes haineux à caractère xénophobe, notamment islamophobe: Résultats d'une recherche menée à travers le Québec	Report	https://www.cdpdj.qc.ca/fr/publications/les-actes-haineux-a-caractar
70843324	70843324	A long way to go for LGBTI equality	Report	https://fra.europa.eu/en/publication/2020/eu-lgbti-survey-results
70843390	70843390	Special Eurobarometer 449. Report	Report	https://europa.eu/eurobarometer/surveys/detail/2115
70843757	70843757	Experiences and perceptions of antisemitism Second survey on discrimination and hate crime against Jews in the EU	Report	https://op.europa.eu/en/publication-detail/-/publication/721f6b45-fc68-11e8-a96d-01aa75ed71a1/language-en/format-PDF/source-247781864
70843771	70843771	Second European Union minorities and discrimination survey Being black in the EU	Report	10.2811/791339
70843926	70843926	Policing racist crime and violence A comparative analysis	Report	https://op.europa.eu/en/publication-detail/-/publication/9728c880-a0b9-46a0-8ee4-14b3be1eca90/language-en/format-PDF/source-249100623
70844204	70844204	Media pluralism and democracy Report	Report	https://op.europa.eu/en/publication-detail/-/publication/74281af8-d3dc-11e6-ad7c-01aa75ed71a1/language-en/format-PDF/source-249099613
70844466	70844466	Les injures sexistes. Exploitation des enquêtes Cadre de vie et sécurité	Report	https://www.ihemi.fr/publications?mots_cles%5B%5D=53&sources%5B%5D=12&keyword=
70844506	70844506	Violences faites aux femmes sand les espaces publics en ile-de-France	Report	https://virage.site.ined.fr/fr/publications/Publications%20Virage/#r20837
70844689	70844689	Bericht dokumentierter antisemitischer Vorfälle 2019	Report	https://report-antisemitism.de/documents/2020-05-06_rias-ev-Bericht_dokumentierter_antisemitischer_Vorfaelle_2019.pdf
70844699	70844699	Der Deutsche Viktimisierungssurvey 2017	Report	https://www.forensik.de/fileadmin/user_files/forensik/Wissenschaft/Deutscher_Viktimisierungssurvey_2017_BKA_04-2019.pdf
70844754	70844754	Antisemitische Vorfälle in Berlin 2017	Report	https://report-antisemitism.de/annuals/
70844759	70844759	Antisemitische Vorfälle in Berlin 2016	Report	https://report-antisemitism.de/annuals/
70844763	70844763	Antisemitische Vorfälle in Berlin 2015	Report	https://report-antisemitism.de/annuals/
70844820	70844820	Hate Track: Tracking and Monitoring Racist Speech Online	Report	https://www.ihrec.ie/app/uploads/2018/11/HateTrack-Tracking-and-Monitoring-Racist-Hate-Speech-Online.pdf
70845033	70844823	A Life Free From Fear- Legislating for Hate Crime in Ireland: An NGO Perspective	Report	internal-pdf://4188824961/Schweppe_2014_crime.pdf https://ulir.ul.ie/bitstream/handle/10344/4485/Schweppe_2014_crime.pdf?sequence=1
70844838	70844838	Reports of Racism in Ireland	Report	https://inar.ie/wp-content/uploads/2021/03/2020_iReport.pdf
70844849	70844849	Treated Differently? Evidence of racism and discrimination from a local perspective	Report	https://ro.uow.edu.au/sspapers/3250/
70844853	70844853	STAD: Stop Transphobia and Discrimination Report	Report	https://www.atlanticphilanthropies.org/wp-content/uploads/2015/09/TENI-STAD-Report.pdf
70844895	70844895	2006 LGBT Hate Crime Report	Report	http://gayhealthnetwork.ie/wp-content/uploads/2017/06/2006-Hate-Crime-Report-Johnny-Peer-Action-Group.pdf
70844921	70844921	Stop the Silence: A Snapshot of Racism in Cork	Report	https://nascireland.org/sites/default/files/NASC-Report.pdf
70844975	70844975	Antisemitismo in Italia 2019	Report	https://archive.jpr.org.uk/download?id=8730
70844998	70844998	Words are stones. Analisi dell’hate speech nel discorso pubblico in sei paesi europei.	Report	http://www.cronachediordinariorazzismo.org/wp-content/uploads/Report-pagine-singole.pdf
70845056	70845056	Hate crime no more - Italy	Report	http://risorselgbti.eu/wp-content/uploads/2020/05/Centro-Risorse-LGBTI_Hate-Crimes-No-More-Italy_Report.pdf
70845090	70845090	Antiziganismo 2.0	Report	https://www.21luglio.org/2018/wp-content/uploads/2019/06/Antiziganismo-2-0_def_edizione-web.pdf
70845094	70845094	Antisemitismo in Italia 2018	Report	https://osservatorioantisemi-c02.kxcdn.com/wp-content/uploads/2019/05/Relazione-annuale-2018-stampa.pdf
70845096	70845096	Barometro dell'odio. Sessismo da tastiera	Report	https://d21zrvtkxtd6ae.cloudfront.net/public/uploads/2020/03/15212126/Amnesty-Barometro-odio-aprile-2020.pdf
70845202	70845202	Measuring trends in online hate speech victimisation and exposure, and attitudes in New Zealand	Report	https://netsafe.org.nz/wp-content/uploads/2019/12/Measuring-trends-in-online-hate-speech-report.pdf
70845251	70845251	Online harm increasing in Aotearoa's rainbow community	Journal, Article	https://netsafe.org.nz/wp-content/uploads/2016/12/Netsafe-rainbow-release.pdf
70846028	70846028	Informe Anual 2015 sobre racismo en el estado español	Report	https://www.sosracismomadrid.es/presentado-el-informe-anual-2015-sobre-racismo-en-el-estado-espanol/
70846212	70846212	Informe de la encuesta sobre delitos de odio	Report	https://www.interior.gob.es/opencms/pdf/servicios-al-ciudadano/Delitos-de-odio/descargas/Informe-de-la-encuesta-sobre-delitos-de-odio_2021.pdf
70846218	70846218	Informe Anual Islamofobia en España 2016	Report	http://mezquitadesevilla.com/wp-content/uploads/2017/11/Informe-sobre-la-islamofobia-en-Espa%C3%B1a-2016.pdf
70846224	70846224	Análisis de casos y sentencias en materia de Racismo, Xenofobia, LGTIBfobia y otras formas de Intolerancia, 2014-2016	Report	https://www.inclusion.gob.es/oberaxe/es/publicaciones/documentos/documento_0124.htm
70846443	70846443	Islamophobia Defined: The inquiry into a working definition of Islamophobia	Report	https://www.threerivers.gov.uk/download?id=47737
70846454	70846454	Online Hate Crime Report 2020: Challenging online homophobia, biphobia and transphobia	Report	https://www.readkong.com/page/online-hate-crime-report-2020-challenging-online-4184459
70846462	70846462	Tell MAMA Reporting 2013/14 Anti-Muslim Overview, Analysis and 'Cumulative Extremism'	Report	https://www.tellmamauk.org/wp-content/uploads/2014/07/finalreport.pdf
70846493	70846493	The Leicester Hate Crime Project: Findings and Conclusions	Report	https://le.ac.uk/hate-studies/research/the-leicester-hate-crime-project/our-reports
70846498	70846498	Transphobic Hate Crime	Report	https://www.report-it.org.uk/files/trans-report-interactive.pdf
70846601	70846601	Stop AAPI Hate: National Report	Report	https://stopaapihate.org/wp-content/uploads/2022/03/22-SAH-NationalReport-3.1.22-v9.pdf
70846605	70846605	A Crisis of Hate	Report	https://vawnet.org/material/crisis-hate-report-lesbian-gay-bisexual-transgender-and-queer-hate-violence-homicides-2017
70846606	70846606	Lesbian, Gay, Bisexual, Transgender, Queer, and HIV-Affected Hate Violence in 2016	Report	https://vawnet.org/material/lesbian-gay-bisexual-transgender-queer-and-hiv-affected-hate-violence-2016
70846611	70846611	Questioning Bias: Validating a Bias Crime Victim Assessment Tool in California and New Jersey	Report	https://www.ojp.gov/pdffiles1/nij/grants/252010.pdf
70846669	70846669	Ten Days After: Harassment and Intimidation in the Aftermath of the Election	Report	https://www.splcenter.org/20161129/ten-days-after-harassment-and-intimidation-aftermath-election
70846698	70846698	Report: Anti-Asian American Hate in Texas	Report	https://www.asianpacificpolicyandplanningcouncil.org/wp-content/uploads/STOP_AAPI_Report-Texas_7.23.2020.pdf
70846760	70846760	Online Hate Index Report: The Digital Experience of Jewish Lawmakers	Report	https://www.adl.org/resources/report/online-hate-index-report-digital-experience-jewish-lawmakers
70846767	70846767	2017 Audit of Anti-Semitic Incidents	Report	https://www.adl.org/resources/report/2017-audit-anti-semitic-incidents
70846823	70846823	White Supremacist Propaganda Surges on Campus	Report	https://www.adl.org/resources/report/white-supremacist-propaganda-surges-campus
70846967	70846967	Hate is No Game: Harassment and Positive Social Experiences in Online Games 2021	Report	https://www.adl.org/resources/report/hate-no-game-harassment-and-positive-social-experiences-online-games-2021
70847005	70847005	Survey on Jewish Americans’ Experiences with Antisemitism	Report	https://www.adl.org/resources/blog/2021-survey-jewish-americans-experiences-antisemitism
70928285	70928285	Defining Hate	Dissertation	https://usir.salford.ac.uk/id/eprint/30880/1/MPHIL_FINAL_march_2014.pdf
70928810	70928810	Antisemitism : a study of Orthodox Jewish communities in North London	Dissertation	http://ezproxy.deakin.edu.au/login?url=https://www.proquest.com/dissertations-theses/antisemitism-study-orthodox-jewish-communities/docview/2372179815/se-2?accountid=10445 https://library.deakin.edu.au/resserv?genre=dissertations&issn=&title=Antisemitism+%3A+a+study+of+Orthodox+Jewish+communities+in+North+London&volume=&issue=&date=2018-01-01&atitle=&spage=&aulast=Flax&sid=ProQ:ProQuest+Dissertat…
70928901	70928901	An Islamic Perspective: The Phenomenological Exploration of the Resiliency of Muslim Students at Institutions of Higher Education	Dissertation	http://ezproxy.deakin.edu.au/login?url=https://www.proquest.com/dissertations-theses/islamic-perspective-phenomenological-exploration/docview/2572559826/se-2?accountid=10445 https://library.deakin.edu.au/resserv?genre=dissertations&issn=&title=An+Islamic+Perspective%3A+The+Phenomenological+Exploration+of+the+Resiliency+of+Muslim+Students+at+Institutions+of+Higher+Education&volume=&issue=&date=202…
70929138	70929138	Grey areas : a cross-country comparative study of user-generated hate speech, incivility and journalistic responsibility for online comments	Dissertation	http://ezproxy.deakin.edu.au/login?url=https://www.proquest.com/dissertations-theses/grey-areas-cross-country-comparative-study-user/docview/2333960171/se-2?accountid=10445 https://library.deakin.edu.au/resserv?genre=dissertations&issn=&title=Grey+areas+%3A+a+cross-country+comparative+study+of+user-generated+hate+speech%2C+incivility+and+journalistic+responsibility+for+online+comments&volume=&iss…
70929657	70929657	Islamophobia in the United States: Experiences of Senegalese Immigrant Muslims in Indianapolis Post-9/11	Dissertation	http://ezproxy.deakin.edu.au/login?url=https://www.proquest.com/dissertations-theses/islamophobia-united-states-experiences-senegalese/docview/2394971203/se-2?accountid=10445 https://library.deakin.edu.au/resserv?genre=dissertations&issn=&title=Islamophobia+in+the+United+States%3A+Experiences+of+Senegalese+Immigrant+Muslims+in+Indianapolis+Post-9%2F11&volume=&issue=&date=2020-01-01&atitle=&spage=…
70929989	70929989	Out from Behind the Shadows: Experiences of Sikh Females Post-9/11	Dissertation	http://ezproxy.deakin.edu.au/login?url=https://www.proquest.com/dissertations-theses/out-behind-shadows-experiences-sikh-females-post/docview/2236460319/se-2?accountid=10445 https://library.deakin.edu.au/resserv?genre=dissertations&issn=&title=Out+from+Behind+the+Shadows%3A+Experiences+of+Sikh+Females+Post-9%2F11&volume=&issue=&date=2019-01-01&atitle=&spage=&aulast=Sandhu&sid=ProQ:ProQuest+Disser…
70931924	70931924	Openness and COVID-19 induced xenophobia: The roles of trade and migration in sustainable development	Journal, Article	http://ezproxy.deakin.edu.au/login?url=https://www.proquest.com/scholarly-journals/openness-covid-19-induced-xenophobia-roles-trade/docview/2510234098/se-2 https://library.deakin.edu.au/resserv?genre=article&issn=&title=PLoS+One&volume=16&issue=4&date=2021-04-01&atitle=Openness+and+COVID-19+induced+xenophobia%3A+The+roles+of+trade+and+migration+in+sustainable+development&spage=e0249579&aulast=He&…
70932041	70932041	Unraveling Social Perceptions & Behaviors towards Migrants on Twitter	Generic	http://ezproxy.deakin.edu.au/login?url=https://www.proquest.com/working-papers/unraveling-social-perceptions-amp-behaviors/docview/2609875168/se-2 https://library.deakin.edu.au/resserv?genre=preprint&issn=&title=arXiv.org&volume=&issue=&date=2021-12-04&atitle=Unraveling+Social+Perceptions+%26amp%3B+Behaviors+towards+Migrants+on+Twitter&spage=&aulast=Khatua&sid=ProQ:ProQ%3Aengineeringjournals&isbn…
70932071	70932071	An Effective, Robust and Fairness-aware Hate Speech Detection Framework	Generic	http://dx.doi.org/10.1109/BigData52589.2021.9672022
70932099	70932099	“Stronger than Hate”: On the Dissemination of Hate Speech during the 2020 Vienna Terrorist Attack	Generic	http://dx.doi.org/10.1109/SNAMS53716.2021.9732081
70932215	70932215	ETHOS: an Online Hate Speech Detection Dataset	Generic	http://dx.doi.org/10.1007/s40747-021-00608-2
72993670	72993670	Racially Motivated Incidents in Higher Education: What Do They Say about the Campus Climate for Minority Students?	Journal, Article	http://search.proquest.com.libraryproxy.griffith.edu.au/docview/61612700?accountid=14543&bdid=18812&_bd=I3qdD9DNyd6P5M%2B6YZgT7712sGM%3D
72996236	72996236	The Exceptional Case? Perceptions and Experiences of Antisemitism Among Jews in the United Kingdom	Journal, Article	http://search.proquest.com.libraryproxy.griffith.edu.au/docview/1767329966?accountid=14543&bdid=18812&_bd=w%2BNl%2FBBr6eW8nvsgELk%2BG0LX%2F%2BE%3D
73029234	73029234	Database Razzismo	Journal, Article	http://www.cronachediordinariorazzismo.org/il-razzismo-quotidiano/
81038354	81038354	Victimisation 2016 and perceptions of security: Findings of the 2017 Living Environment & Security Survey	Report	https://www.ihemi.fr/sites/default/files/inline-files/RA_victimisation_2016_perceptions_security_0.pdf
81038356	81038356	The General Social Survey: An Overview	Report	https://www150.statcan.gc.ca/n1/en/catalogue/89F0115X

## Sheet: Sheet2
70095595	Proceedings of the 2018 IEEE/ACM International Conference on Advances in Social Networks Analysis and Mining, ASONAM 2018	Conference Proceedings	https://www.scopus.com/inward/record.uri?eid=2-s2.0-85057332125&partnerID=40&md5=ccd3491557af923049dc53f33d10d886
70095673	Combating hate speech using an adaptive ensemble learning model with a case study on COVID-19	Journal, Article	10.1016/j.eswa.2021.115632
70095675	Understanding gender based violence: National and international contexts	Book, Whole	10.4324/9780203799147
70095677	Interpersonal stranger violence and American Muslims: an exploratory study of lived experiences and coping strategies	Journal, Article	10.1080/11287462.2019.1683934
70095718	Language of Islamophobia in Right-Wing British Newspapers	Journal, Article	10.1080/15348423.2021.1972667
70095754	Rien que des mots: Counteracting homophobic speech in European and U.S. law	Journal, Article	10.1177/13582291211043420
70095766	‘Hitler had a valid argument against some Jews’: Repertoires for the denial of antisemitism in Facebook discussion of a survey of attitudes to Jews and Israel	Journal, Article	10.1016/j.dcm.2018.03.004
70095792	The breakdown of antiracist norms: A natural experiment on hate speech after terrorist attacks	Journal, Article	10.1073/pnas.2007977117
70095798	Monitoring Cyber SentiHate Social Behavior during COVID-19 Pandemic in North America	Journal, Article	10.1109/ACCESS.2021.3088410
70095875	Considering social divisiveness: Offensive communication, historical fiction, and The Help	Journal, Article	10.1080/08997225.2012.741815
70095940	'I will blow your face off' - Virtual and physical world anti-muslim hate crime	Journal, Article	10.1093/bjc/azv122
70095941	‘You all look the same’: Non-Muslim men who suffer Islamophobic hate crime in the post-Brexit era	Journal, Article	10.1177/1477370818812735
70095969	Brown bodies and xenophobic bullying in US schools: Critical analysis and strategies for action	Journal, Article	10.17763/1943-5045-86.4.481
70095971	The role of social media companies in the regulation of online hate speech	Journal, Article	10.1108/S1059-433720210000085005
70095972	Vector space models for automatic misogyny identification	Conference Proceedings	10.4000/books.aaccademia.4740
70095980	Through the Looking Glass: White First-year University Students’ Observations of Racism in St. John's, Newfoundland and Labrador, Canada	Journal, Article	10.1111/soin.12165
70095985	Dismantling anti-black linguistic racism in English language arts classrooms: Toward an anti-racist black language pedagogy	Journal, Article	10.1080/00405841.2019.1665415
70096096	Outside Looking In: The Community Impacts of Anti-Lesbian, Gay, and Bisexual Hate Crime	Journal, Article	10.1080/00918369.2014.957133
70096104	Refugees welcome? A dataset on anti-refugee violence in Germany	Journal, Article	10.1177/2053168016679590
70096105	Hate speech and covert discrimination on social media: Monitoring the Facebook pages of extreme-right political parties in Spain	Journal, Article	https://www.scopus.com/inward/record.uri?eid=2-s2.0-85015278106&partnerID=40&md5=ffa45f3988be5f01038c39c96a22f6e5
70096156	Radical right parties and anti-feminist speech on Instagram: Vox and the 2019 Spanish general election	Journal, Article	https://www.scopus.com/inward/record.uri?eid=2-s2.0-85094179819&doi=10.1177%2f1354068820968839&partnerID=40&md5=7fb026c1f970bad9712f2d5c8f76cebf
70096166	The American convention on human rights: Regulation of hate speech and similar expression	Book, Chapter	10.1017/CBO9781139042871.032
70096226	Toward an Understanding of the Characteristics of Secondary School Cyberhate Perpetrators	Journal, Article	10.3389/feduc.2019.00046
70096230	Racial violence in the United States	Journal, Article	10.1080/01419870500092423
70096244	“It’s about Building a Network of Support”: Australian Service Provider Experiences Supporting Refugee Survivors of Sexual and Gender-Based Violence	Journal, Article	10.1080/15562948.2021.1930321
70096333	Racist victimization in England and Wales	Book, Chapter	https://www.scopus.com/inward/record.uri?eid=2-s2.0-80053912057&doi=10.1017%2fCBO9780511499456.011&partnerID=40&md5=bd5c54e14fcad92964aafdb68f9c07f3
70096371	Cancer has nothing on Islam: a study of discourses by group elite and supporters of the English defence league	Journal, Article	https://www.scopus.com/inward/record.uri?eid=2-s2.0-84962069873&doi=10.1080%2f17405904.2016.1169196&partnerID=40&md5=ada420280b3b81949dbf167e5f32d08b
70096414	Racist Incident–Based Trauma	Journal, Article	https://www.scopus.com/inward/record.uri?eid=2-s2.0-22144492993&doi=10.1177%2f0011000005276465&partnerID=40&md5=ec31f8d73ff10abe1f9784098d8e118b
70096445	Cyber hate speech on twitter: An application of machine classification and statistical modeling for policy and decision making	Journal, Article	https://www.scopus.com/inward/record.uri?eid=2-s2.0-84930475861&doi=10.1002%2fpoi3.85&partnerID=40&md5=d2e0a5c500da52194b3ca8264053f795
70096446	Us and them: identifying cyber hate on Twitter across multiple protected characteristics	Journal, Article	https://www.scopus.com/inward/record.uri?eid=2-s2.0-84961615137&doi=10.1140%2fepjds%2fs13688-016-0072-6&partnerID=40&md5=a5f60f31331ba80ca029413d4085f739
70096481	Online Hate Speech and the Radical Right in Times of Pandemic: The Italian and English Cases	Journal, Article	https://www.scopus.com/inward/record.uri?eid=2-s2.0-85106468940&doi=10.1080%2f13183222.2021.1922191&partnerID=40&md5=253b5d8d874e786a190a6d54de08190e
70096527	A data viz platform as a support to study, analyze and understand the hate speech phenomenon	Conference Proceedings	https://www.scopus.com/inward/record.uri?eid=2-s2.0-85056741223&doi=10.1145%2f3240431.3240437&partnerID=40&md5=6cb5292270af33fab0c0b08b9950fc5c
70096562	I feel offended, don't be abusive! implicit/explicit messages in offensive and abusive language	Conference Proceedings	https://www.scopus.com/inward/record.uri?eid=2-s2.0-85091732287&partnerID=40&md5=5661fc4dab498587b560da2bcbde4b09
70096649	Anti-asian racism, responses, and the impact on asian americans’ lives: A social-ecological perspective	Book, Chapter	https://www.scopus.com/inward/record.uri?eid=2-s2.0-85110599636&doi=10.4324%2f9781003142065-20&partnerID=40&md5=2c0a6f2d32dc644ad6e6aa564184d2ac
70096724	Freedom of Expression v. Social Responsibility: Holocaust Denial in Canada	Journal, Article	https://www.scopus.com/inward/record.uri?eid=2-s2.0-84873720909&doi=10.1080%2f08900523.2012.746119&partnerID=40&md5=e99f0f4141f2956c4594d5ba7bb25f78
70096807	Addressing anti-semitism in social work education	Journal, Article	https://www.scopus.com/inward/record.uri?eid=2-s2.0-85099571035&doi=10.1080%2f15426432.2020.1871155&partnerID=40&md5=197930d7beea5e0adb5787eb7254c7c9
70096891	The effect of racial threat on interracial and intraracial crimes	Journal, Article	https://www.scopus.com/inward/record.uri?eid=2-s2.0-0036711080&doi=10.1016%2fS0049-089X%2802%2900008-X&partnerID=40&md5=ff01f8437a41f549fb236cb7bf95d05c
70096941	Obstetric Racism: The Racial Politics of Pregnancy, Labor, and Birthing	Journal, Article	https://www.scopus.com/inward/record.uri?eid=2-s2.0-85058160222&doi=10.1080%2f01459740.2018.1549389&partnerID=40&md5=f7437868009b96e79a7abee2038dd4dd
70097044	Homophobic hate crime - findings from the Gay British crime survey 2008	Journal, Article	https://www.scopus.com/inward/record.uri?eid=2-s2.0-77953346768&doi=10.1108%2f17578043200900036&partnerID=40&md5=f9ac8ef54831f223f289ae53ccf45a62
70097187	Hate crimes and ethnoviolence: The history, current affairs, and future of discrimination in America	Book, Whole	https://www.scopus.com/inward/record.uri?eid=2-s2.0-85048780361&doi=10.4324%2f9780429500053&partnerID=40&md5=1c58cacce9fc0ce46219545a8c943e49
70097480	The 'enemy within'? Asylum, racial violence and 'race hate' in Britain today	Journal, Article	https://www.scopus.com/inward/record.uri?eid=2-s2.0-35549011408&doi=10.1080%2f17450140701631411&partnerID=40&md5=f019f5eee82ce690bfb605f35fcf1047
70097482	Islamophobia: Examining causal links between the state and “race hate” from “below”	Journal, Article	https://www.scopus.com/inward/record.uri?eid=2-s2.0-77950720982&doi=10.1108%2f01443330810915242&partnerID=40&md5=a6596dcd4c3ad4bc5c67de977c056ea2
70097536	The Titans at SemEval-2019 task 5: Detection of hate speech against immigrants and women in Twitter	Conference Proceedings	https://www.scopus.com/inward/record.uri?eid=2-s2.0-85071193233&partnerID=40&md5=3462ecbcd87f936bb30d69e6f18a3e52
70097574	A hauntology of participatory speculation	Conference Proceedings	https://www.scopus.com/inward/record.uri?eid=2-s2.0-85086894233&doi=10.1145%2f3385010.3385024&partnerID=40&md5=9251d44967284b6f9338c31adbe69b00
70097587	Reconceptualizing counterspeech in hate-speech policy (with a focus on Australia)	Book, Chapter	https://www.scopus.com/inward/record.uri?eid=2-s2.0-84889053959&doi=10.1017%2fCBO9781139042871.016&partnerID=40&md5=57484c082e17c15ecbb5f48f2962e010
70097597	Hate spin: The manufacture of religious offense and its threat to democracy	Book, Whole	https://www.scopus.com/inward/record.uri?eid=2-s2.0-85010607022&partnerID=40&md5=b809b0d2d346780323809f33ca7d636c
70097598	Regulating "hate spin": The limits of law in managing religious incitement and offense	Journal, Article	https://www.scopus.com/inward/record.uri?eid=2-s2.0-85047927090&partnerID=40&md5=94bcf7984d37c4df8cdb92a77f7e9734
70097626	Introduction: Violence against women and the need for international law	Journal, Article	https://www.scopus.com/inward/record.uri?eid=2-s2.0-85049968806&doi=10.4324%2f9781315185002&partnerID=40&md5=33c51bec20fe34260421d882012f955c
70097671	Hate Speech and Identity Politics in Germany, 1848-1914	Journal, Article	https://www.scopus.com/inward/record.uri?eid=2-s2.0-84952783714&doi=10.1017%2fS0008938915000886&partnerID=40&md5=144e66630e86cffaac6a7e7850d5eace
70097687	Common sense or censorship: How algorithmic moderators and message type influence perceptions of online content deletion	Journal, Article	https://www.scopus.com/inward/record.uri?eid=2-s2.0-85111534260&doi=10.1177%2f14614448211032310&partnerID=40&md5=4eb2fdc1943db2797a228a9575d703f1
70097700	Conceptualising 'racism' in criminal law	Journal, Article	https://www.scopus.com/inward/record.uri?eid=2-s2.0-84877684602&doi=10.1111%2fj.1748-121X.2012.00244.x&partnerID=40&md5=6dfcdc8fe2af4277b20a37fcfffec7b6
70097704	'Maybe it is prejudice ... but it is NOT racism': Negotiating racism in discussion forums about Gypsies	Journal, Article	https://www.scopus.com/inward/record.uri?eid=2-s2.0-84891925277&doi=10.1177%2f0957926513508856&partnerID=40&md5=3905c8507389f4371c08c2172da37924
70097786	Are Anti-LGBT Homicides in the United States Unique?	Journal, Article	https://www.scopus.com/inward/record.uri?eid=2-s2.0-84869860051&doi=10.1177%2f0886260512462301&partnerID=40&md5=8dccc1b347d0570eb3b4141f3d4fd143
70097842	JCTDHS at SemEval-2019 task 5: Detection of hate speech in tweets using deep learning methods, character N-gram features, and preprocessing methods	Conference Proceedings	https://www.scopus.com/inward/record.uri?eid=2-s2.0-85118526764&partnerID=40&md5=40a57351ca0bb018ac05c40d833d668b
70097889	Civilized truths, hateful lies? Incivility and hate speech in false information–evidence from fact-checked statements in the US	Journal, Article	10.1080/1369118X.2021.1874038
70097921	Dynamics of cyber hate in social media: A comparative analysis of anti-muslim movements in the Czech Republic and Germany	Journal, Article	10.5281/zenodo.495778
70097932	Extreme Speech and Democracy	Book, Whole	10.1093/acprof:oso/9780199548781.001.0001
70097946	Truth, law and hate in the virtual marketplace of ideas: Perspectives on the regulation of Internet content	Journal, Article	10.1080/13600830902814943
70098090	Assessing the Threat of Incel Violence	Journal, Article	https://www.scopus.com/inward/record.uri?eid=2-s2.0-85083634154&doi=10.1080%2f1057610X.2020.1751459&partnerID=40&md5=2aff40fa8de6f562b8a1bbc12afa7262
70098261	Aftershocks: The impact of clinic violence on abortion services	Journal, Article	https://www.scopus.com/inward/record.uri?eid=2-s2.0-79952461298&doi=10.1257%2fapp.3.1.189&partnerID=40&md5=12fb48f80acdce7fa2c174ef0c62c014
70098277	Gypsies’ and Travellers’ lived experience of harm: A critical hate studies perspective	Journal, Article	https://www.scopus.com/inward/record.uri?eid=2-s2.0-85081752677&doi=10.1177%2f1362480620911914&partnerID=40&md5=483722c9c4a3ce43080bb5e3cd088974
70098282	Pink blood: Homophobic violence in Canada	Book, Whole	https://www.scopus.com/inward/record.uri?eid=2-s2.0-84967104225&partnerID=40&md5=d41e0f4a370651847842327e6f3abca0
70098403	Germany’s Approach to Countering Antisemitism since Reunification	Journal, Article	https://www.scopus.com/inward/record.uri?eid=2-s2.0-85117936399&doi=10.3167%2fGPS.2021.390301&partnerID=40&md5=7ee58ee3d572c208606778454007f177
70098490	Social Tie Strength and Online Victimization: An Analysis of Young People Aged 15–30 Years in Four Nations	Journal, Article	https://www.scopus.com/inward/record.uri?eid=2-s2.0-85054526705&doi=10.1177%2f2056305117690013&partnerID=40&md5=39e4e7e1b1efc1e8aed35c8b23278674
70098536	Policing hate crime in London	Journal, Article	10.1177/0002764207306051
70098545	The virtual stages of hate: Using Goffman’s work to conceptualise the motivations for online hate	Journal, Article	10.1177/0163443720972318
70098761	Is Islamophobia (always) racism?	Journal, Article	10.5325/critphilrace.7.2.0306
70098848	From slavery to hate crime laws: The emergence of race and status-based protection in American criminal law	Journal, Article	10.1111/1540-4560.00258
70098959	Hate speech on Instagram during 2019 General Election in Spain	Journal, Article	10.14198/MEDCOM.19142
70098970	Confronting Islamophobia in the United States: Framing civil rights activism among Middle Eastern Americans	Journal, Article	10.1080/00313220903109367
70098973	Far-Right Extremism: Is it Legitimate Freedom of Expression, Hate Crime, or Terrorism?	Journal, Article	10.1080/09546553.2020.1789111
70099015	The disability bias: understanding the context of hate in comparison with other minority populations	Journal, Article	10.1080/09687599.2017.1304206
70099082	Overview of the HASOC Track at FIRE 2020: Hate Speech and Offensive Language Identification in Tamil, Malayalam, Hindi, English and German	Conference Proceedings	10.1145/3441501.3441517
70099173	Body maps: Envisaging homophobia, violence and safety	Journal, Article	10.1177/a016321
70099313	A geographical analysis of socioeconomic and ideological drivers of hate crime in the united states	Journal, Article	10.4018/IJAGR.2021040103
70099349	Anti-muslim violence, hate crime, and victimization in canada: A study of five canadian cities	Journal, Article	https://www.scopus.com/inward/record.uri?eid=2-s2.0-85105178378&partnerID=40&md5=89d16aa49f7d82d9829663d1d076bafc
70099366	Gendered harassment in secondary schools: Understanding teachers' (non) interventions	Journal, Article	10.1080/09540250802213115
70099397	Australia’s anti-Islam right in their own words. Text as data analysis of social media content	Journal, Article	10.1080/10361146.2017.1324561
70099444	Automatic hate speech detection in english-odia code mixed social media data using machine learning techniques	Journal, Article	10.3390/app11188575
70099447	Asking for a friend: seeking teacher help for the homophobic harassment of a peer	Journal, Article	10.1007/s13384-021-00492-2
70099475	Orientalism at home: Islamophobia in the representations of Islam and Muslims by the New Labour Government	Journal, Article	10.1177/1468796814525379
70099680	Crowdsourcing sensitive VGI: Constructing the hate incident reporting system	Journal, Article	10.1016/j.diggeo.2020.100003
70099801	Hate speech Online: An (intractable) contemporary challenge?	Journal, Article	https://www.scopus.com/inward/record.uri?eid=2-s2.0-85064550257&doi=10.1093%2fclp%2fcuy012&partnerID=40&md5=84a7f55e337ddb68978a832f49040373
70099855	Misogyny Detection in Twitter: a Multilingual and Cross-Domain Study	Journal, Article	https://www.scopus.com/inward/record.uri?eid=2-s2.0-85090959046&doi=10.1016%2fj.ipm.2020.102360&partnerID=40&md5=76dfeb1d4def29ed1fd43e66851e3dd3
70099870	Is there a case for banning hate speech?	Book, Chapter	10.1017/CBO9781139042871.006
70099912	From Polarization to Hate: Portrait of the Spanish Political Meme	Journal, Article	https://www.scopus.com/inward/record.uri?eid=2-s2.0-85120568464&doi=10.1177%2f20563051211062920&partnerID=40&md5=5babb0ac370f24e12f66494a1ed0ce75
70099941	Detecting and monitoring hate speech in twitter	Journal, Article	https://www.scopus.com/inward/record.uri?eid=2-s2.0-85074349744&doi=10.3390%2fs19214654&partnerID=40&md5=e0a7fffc437721e6257a7e8bda4c2a73
70099947	An explainable artificial intelligence model for detecting xenophobic tweets	Journal, Article	https://www.scopus.com/inward/record.uri?eid=2-s2.0-85119624093&doi=10.3390%2fapp112210801&partnerID=40&md5=de30f1b868028264031eda0ffd602fa6
70099982	Connecting the past to the future: Hate crime in America	Journal, Article	https://www.scopus.com/inward/record.uri?eid=2-s2.0-0002039892&doi=10.1177%2f1043986299015001003&partnerID=40&md5=411bd39d79dc72054aee4031b287302a
70100003	Immigration Influx as a Trigger for Right-Wing Crime: A Temporal Analysis of Hate Crimes in Germany in the Light of the 'Refugee Crisis'	Journal, Article	https://www.scopus.com/inward/record.uri?eid=2-s2.0-85084219541&doi=10.1093%2fbjc%2fazz073&partnerID=40&md5=4a2d0ed2df5a54884a39e14efe039d65
70100006	Politician hate speech and domestic terrorism	Journal, Article	https://www.scopus.com/inward/record.uri?eid=2-s2.0-85082435716&doi=10.1080%2f03050629.2020.1739033&partnerID=40&md5=c3c5f7cb30b22396564b87212618b760
70100084	Towards understanding: antisemitism and the contested uses and meanings of ‘Yid’ in English football	Journal, Article	10.1080/01419870.2016.1140791
70100090	Digital harassment and abuse: Experiences of sexuality and gender minority adults	Journal, Article	10.1177/1477370818788006
70100230	‘It's not bullying’, ‘It's just a joke’: Teacher and student discursive manoeuvres around gendered violence	Journal, Article	https://www.scopus.com/inward/record.uri?eid=2-s2.0-85066039411&doi=10.1002%2fberj.3521&partnerID=40&md5=d9812090d71b9acc569c2b7c8bdfeb88
70100235	Racist offending, policing and community conflict	Journal, Article	https://www.scopus.com/inward/record.uri?eid=2-s2.0-7544236912&doi=10.1177%2f0038038504045859&partnerID=40&md5=05dc8a68ddce44fba769771b21cf9c05
70100236	Shame, rage and racist violence	Journal, Article	https://www.scopus.com/inward/record.uri?eid=2-s2.0-4043101089&doi=10.1093%2fbjc%2fazh022&partnerID=40&md5=08bdddc221280687544a916253104cac
70100292	Cis-Hetero-Misogyny Online	Journal, Article	10.1007/s10677-019-10019-5
70100332	Exception to Excess: Tactical Use of the Law by Outgroups in Bias Crime Legislation	Journal, Article	10.1111/j.1747-4469.2011.01275.x
70100352	Detecting Hate Speech in Cross-Lingual and Multi-lingual Settings Using Language Agnostic Representations	Journal, Article	10.1007/978-3-030-93420-0_8
70100355	Gender-based harassment in cyberspace. The case of Pikara magazine	Journal, Article	10.1016/j.wsif.2017.10.004
70100375	Islamophobia and the making of Latinos/as into terrorist threats	Journal, Article	10.1080/01419870.2017.1349919
70100494	HateMonitors: Language agnostic abuse detection in social media	Conference Proceedings	https://www.scopus.com/inward/record.uri?eid=2-s2.0-85076907283&partnerID=40&md5=445ba1148e83d65cce9b8c66afb1f4fb
70100610	The social concept of bullying: Philosophical reflections on definitions	Book, Chapter	10.1017/CBO9781139226707.004
70100630	What is Measured Matters: The Value of Third Party Hate Crime Monitoring	Journal, Article	10.1007/s10610-018-9403-4
70100654	Hate Speech, Dignity and Self-Respect	Journal, Article	10.1007/s10677-016-9744-3
70100720	Disability hate crimes: Does anyone Really hate disabled people?	Book, Whole	https://www.scopus.com/inward/record.uri?eid=2-s2.0-84937437409&partnerID=40&md5=fd3ce2fe90f8ea109987855524b1f846
70100794	“Heave half a brick at him”: Hate crimes and discrimination against muslim converts in late Victorian Liverpool	Journal, Article	https://www.scopus.com/inward/record.uri?eid=2-s2.0-85014560488&doi=10.1080%2f13602004.2017.1294376&partnerID=40&md5=269c215976917b99974d27c638ae898f
70100819	Interracial status competition and southern lynching, 1882–1930	Journal, Article	10.1080/01419870.2015.1110610
70100907	Gender-based violence against adolescent girls in humanitarian settings: a review of the evidence	Journal, Article	10.1016/S2352-4642(20)30245-5
70101031	New resistance to hate crime legislation and the concept of law	Journal, Article	https://www.scopus.com/inward/record.uri?eid=2-s2.0-85040783834&doi=10.1177%2f1743872114534017&partnerID=40&md5=248b419f44c714660042b6a9e4974347
70101116	“I hope the river floods”: online hate speech towards gypsy, roma and traveller communities	Journal, Article	https://www.scopus.com/inward/record.uri?eid=2-s2.0-85086268435&partnerID=40&md5=e00c59edc73ca8d01df15033b8eafd33
70101152	Victims, perpetrators and fatal scenarios: A research note on anti-homosexual male homicides	Journal, Article	10.1177/026975800200900302
70101154	Masculinity and Homophobic Violence in Australia’s Recent Past	Journal, Article	10.1007/s12119-017-9423-0
70101163	Hate crimes against African Americans: The extent of the problem	Journal, Article	10.1177/1043986299015001004
70101174	The emotioned power of racism: An ethnographic portrait of an all-white high school	Journal, Article	https://www.scopus.com/inward/record.uri?eid=2-s2.0-55049108309&partnerID=40&md5=ab5c91783a32c408ab6a011dec2473c6
70101209	Understanding hate crimes: Acts, motives, offenders, victims, and justice	Book, Whole	10.4324/9780203883693
70101315	A Conceptual Framework to Map Responses to Hate Crime, Hate Incidents and Hate Speech: The Case of Australia	Journal, Article	10.1017/S147474642100052X
70101351	The online intersection among Islamophobia, populism, and hate speech: An Italian perspective	Journal, Article	10.1163/21659214-bja10028
70101356	Persecution perpetuated: The medieval origins of anti-semitic violence in nazi germany	Journal, Article	10.1093/qje/qjs019
70101376	Hate crimes against the homeless: Warning-out new England style	Journal, Article	https://www.scopus.com/inward/record.uri?eid=2-s2.0-27844543738&partnerID=40&md5=831a0ee7579d8934c873ee7891b018ed
70101379	“DNT LET ’EM H8 U!”: Applying the routine activity framework to understand cyberhate victimization among adolescents across eight countries	Journal, Article	10.1016/j.compedu.2020.104026
70101397	Mob Censorship: Online Harassment of US Journalists in Times of Digital Hate and Populism	Journal, Article	10.1080/21670811.2020.1818111
70101428	Conceptualizing 'Hostility' for hate crime law: Minding 'the Minutiae' when Interpreting Section 28(1)(a) of the Crime and Disorder Act 1998	Journal, Article	10.1093/ojls/gqt021
70101497	The changing dimensions of contemporary Canadian antisemitism	Book, Chapter	https://www.scopus.com/inward/record.uri?eid=2-s2.0-84967109454&partnerID=40&md5=307abb393e2d9f557241cfc527f95fc0
70101559	Right-wing extremism, racism or youth violence? Explaining violence against foreigners in Germany	Journal, Article	https://www.scopus.com/inward/record.uri?eid=2-s2.0-0029514370&partnerID=40&md5=debea57cda0c302fdc7984bb74906a6e
70101618	Gender-based violence in discourse. A comparative study on anti-violence communication initiatives across Europe, in Austria and Spain	Journal, Article	10.5565/rev/analisi.3164
70101742	Misogyny as hate crime	Book, Whole	10.4324/9781003023722
70101835	Hate crimes and the law: Introducing caste hatred as a public order offence	Journal, Article	10.1177/20322844211012095
70102020	Sexual and sexist cyber-harassment towards young girls. New online versions of patriarchal oppression of female sexuality and corporality	Journal, Article	10.31921/doxacom.n28a11
70102601	Living with hate relationships: Familiar encounters, enduring racisms and geographies of entrapment	Journal, Article	10.1177/02637758211049808
70103511	Cyber Laws for Preventing Cyber Crimes Against Women in Canada	Book, Whole	10.4018/978-1-60960-830-9.ch006 10.4018/978-1-60960-830-9
70103574	Youth Exposure to Hate in the Online Space: An Exploratory Analysis	Journal, Article	10.3390/ijerph17228531
70103739	When Faith, Race, and Hate Collide: Religious Ecology, Local Hate Cultures, and Church Burnings	Journal, Article	10.1007/s13644-017-0322-5
70104251	Analyzing Zoombombing as a new communication tool of cyberhate in the COVID-19 era	Journal, Article	10.1108/OIR-05-2020-0203
70104555	Hate crime laws in Australia: Are they achieving their goals?	Journal, Article	https://papers.ssrn.com/sol3/papers.cfm?abstract_id=1601624
70104718	Anti-Black Racism: Afrophobia, Exclusion and Global Racisms	Book, Whole	10.1057/978-1-137-52667-0_15 10.1057/978-1-137-52667-0
70104728	Police perceptions of prejudice: how police awareness training influences the capacity of police to assess prejudiced motivated crime	Journal, Article	10.1080/10439463.2016.1206099
70104801	TALKING ABOUT HATE SPEECH - A RHETORICAL ANALYSIS OF AMERICAN AND CANADIAN APPROACHES TO THE REGULATION OF HATE SPEECH	Journal, Article	https://heinonline.org/HOL/Page?handle=hein.journals/wlr1994&div=42&g_sent=1&casa_token=
70106701	HATE CRIME REGULATION AND CHALLENGES	Journal, Article	https://ezproxy.deakin.edu.au/login?url=https://search.ebscohost.com/login.aspx?direct=true&AuthType=ip,sso&db=sih&AN=27030964&site=ehost-live&scope=site
70106713	Intersections of Sexual Violence: The Rape of Black Women by White Men	Journal, Article	https://ezproxy.deakin.edu.au/login?url=https://search.ebscohost.com/login.aspx?direct=true&AuthType=ip,sso&db=sih&AN=111790867&site=ehost-live&scope=site
70106775	A Rage Shared By Law: Post-September 11 Racial Violence as Crimes of Passion	Book, Whole	https://ezproxy.deakin.edu.au/login?url=https://search.ebscohost.com/login.aspx?direct=true&AuthType=ip,sso&db=sih&AN=14987953&site=ehost-live&scope=site
70106858	In terrorem	Journal, Article	10.1177/1440783304048383
70106891	Hatred, Bigotry, & Prejudice: Definitions, Causes & Solutions	Book, Whole	https://ezproxy.deakin.edu.au/login?url=https://search.ebscohost.com/login.aspx?direct=true&AuthType=ip,sso&db=sih&AN=SM180593&site=ehost-live&scope=site
70106927	Lesbians and Hate Crimes	Journal, Article	10.1300/J134v04n04_02
70107031	Gender stereotypes: the links to violence	Generic	https://ezproxy.deakin.edu.au/login?url=https://search.ebscohost.com/login.aspx?direct=true&AuthType=ip,sso&db=sih&AN=SN061245&site=ehost-live&scope=site
70107071	The diffusion of ethnic violence in Germany: The role of social similarity	Journal, Article	https://ezproxy.deakin.edu.au/login?url=https://search.ebscohost.com/login.aspx?direct=true&AuthType=ip,sso&db=sih&AN=36954210&site=ehost-live&scope=site
70107113	The Political Economy of Hate Industry: Islamophobia in the Western Public Sphere	Journal, Article	https://ezproxy.deakin.edu.au/login?url=https://search.ebscohost.com/login.aspx?direct=true&AuthType=ip,sso&db=sih&AN=148128916&site=ehost-live&scope=site
70107380	Criminal Jurisdiction Over Transnational Speech Offenses	Journal, Article	https://ezproxy.deakin.edu.au/login?url=https://search.ebscohost.com/login.aspx?direct=true&AuthType=ip,sso&db=sih&AN=17752126&site=ehost-live&scope=site
70107502	HATE CRIMES	Journal, Article	https://ezproxy.deakin.edu.au/login?url=https://search.ebscohost.com/login.aspx?direct=true&AuthType=ip,sso&db=sih&AN=19237314&site=ehost-live&scope=site
70107626	Some Queers are Safer Than Others: Correlates of Hate Crime Victimization of Lesbian, Gay, Bisexual and Transgender People in Britain	Conference Proceedings	https://ezproxy.deakin.edu.au/login?url=https://search.ebscohost.com/login.aspx?direct=true&AuthType=ip,sso&db=sih&AN=18615968&site=ehost-live&scope=site
70107873	The law on hate crime	Journal, Article	https://ezproxy.deakin.edu.au/login?url=https://search.ebscohost.com/login.aspx?direct=true&AuthType=ip,sso&db=sih&AN=90611553&site=ehost-live&scope=site
70107895	Documenting prejudice against lesbians and gay men on campus: The Yale sexual orientation survey	Journal, Article	https://ezproxy.deakin.edu.au/login?url=https://search.ebscohost.com/login.aspx?direct=true&AuthType=ip,sso&db=sih&AN=9410256100&site=ehost-live&scope=site
70107898	Hate crimes: confronting violence against lesbians and gay men	Book, Whole	https://ezproxy.deakin.edu.au/login?url=https://search.ebscohost.com/login.aspx?direct=true&AuthType=ip,sso&db=sih&AN=COMP1086556271&site=ehost-live&scope=site
70107903	The Dark Side of the Force: The Legacy of Justice Holmes for Free Speech Jurisprudence	Journal, Article	https://ezproxy.deakin.edu.au/login?url=https://search.ebscohost.com/login.aspx?direct=true&AuthType=ip,sso&db=sih&AN=59237916&site=ehost-live&scope=site
70107908	The Race Problematic in the Age of Barack Obama	Journal, Article	https://ezproxy.deakin.edu.au/login?url=https://search.ebscohost.com/login.aspx?direct=true&AuthType=ip,sso&db=sih&AN=103101710&site=ehost-live&scope=site
70107995	Crime in the United States 2000	Generic	https://ezproxy.deakin.edu.au/login?url=https://search.ebscohost.com/login.aspx?direct=true&AuthType=ip,sso&db=sih&AN=SM192008&site=ehost-live&scope=site
70108188	Lawsuits to Punish the Organization Roots of Hate	Journal, Article	https://ezproxy.deakin.edu.au/login?url=https://search.ebscohost.com/login.aspx?direct=true&AuthType=ip,sso&db=sih&AN=34596842&site=ehost-live&scope=site
70108208	A Statistical Analysis of Crime Against Foreigners in Unified Germany	Book, Whole	https://ezproxy.deakin.edu.au/login?url=https://search.ebscohost.com/login.aspx?direct=true&AuthType=ip,sso&db=sih&AN=9707195257&site=ehost-live&scope=site
70108255	CHAPTER 5: Memory, Hate, and the Criminalization of Bias-Motivated Violence: Lessons from Great Britain	Book, Chapter	https://ezproxy.deakin.edu.au/login?url=https://search.ebscohost.com/login.aspx?direct=true&AuthType=ip,sso&db=sih&AN=53697156&site=ehost-live&scope=site
70108295	Reassessing Laws on Hate Violence Against the Homeless	Journal, Article	10.1177/0002764215590604
70108362	Hating the Neighbors: The Role of Hate Crime in the Perpetuation of Black Residential Segregation	Journal, Article	https://ezproxy.deakin.edu.au/login?url=https://search.ebscohost.com/login.aspx?direct=true&AuthType=ip,sso&db=sih&AN=32918994&site=ehost-live&scope=site
70108490	How Racist Violence Becomes a Virtue: An Application of Discourse Analysis	Journal, Article	https://ezproxy.deakin.edu.au/login?url=https://search.ebscohost.com/login.aspx?direct=true&AuthType=ip,sso&db=sih&AN=88871565&site=ehost-live&scope=site
70108500	Hate Crimes and Disability in America	Journal, Article	https://ezproxy.deakin.edu.au/login?url=https://search.ebscohost.com/login.aspx?direct=true&AuthType=ip,sso&db=sih&AN=11653900&site=ehost-live&scope=site
70108521	'DEFINING AND RECOGNISING ARE NOT THE SAME': CHALLENGES TO TACKLING HATE CRIME IN A PERFORMANCE CULTURE	Journal, Article	https://ezproxy.deakin.edu.au/login?url=https://search.ebscohost.com/login.aspx?direct=true&AuthType=ip,sso&db=sih&AN=48481591&site=ehost-live&scope=site
70108594	THE PROBLEM OF MOTIVE IN HATE CRIMES: THE ARGUMENT AGAINST PRESUMPTIONS OF RACIAL MOTIVATION	Journal, Article	https://ezproxy.deakin.edu.au/login?url=https://search.ebscohost.com/login.aspx?direct=true&AuthType=ip,sso&db=sih&AN=17526616&site=ehost-live&scope=site
70108617	HATE CRIMES	Journal, Article	https://ezproxy.deakin.edu.au/login?url=https://search.ebscohost.com/login.aspx?direct=true&AuthType=ip,sso&db=sih&AN=15368473&site=ehost-live&scope=site
70108742	Hate Speech	Journal, Article	https://ezproxy.deakin.edu.au/login?url=https://search.ebscohost.com/login.aspx?direct=true&AuthType=ip,sso&db=sih&AN=19714270&site=ehost-live&scope=site
70108785	CHAPTER ONE: Defining and Measuring Hate Crime	Book, Chapter	https://ezproxy.deakin.edu.au/login?url=https://search.ebscohost.com/login.aspx?direct=true&AuthType=ip,sso&db=sih&AN=17462029&site=ehost-live&scope=site
70108792	'There's just places ya' don't wanna go': the segregating impact of hate crime against Native Americans	Journal, Article	https://ezproxy.deakin.edu.au/login?url=https://search.ebscohost.com/login.aspx?direct=true&AuthType=ip,sso&db=sih&AN=45367739&site=ehost-live&scope=site
70108943	Woman‐Hating: On Misogyny, Sexism, and Hate Speech	Journal, Article	10.1111/hypa.12398
70109550	The Internet's Promise to Improve Bias-Crime Reporting: The Case for Including Bias Crimes on Official Crime-Reporting Websites	Journal, Article	https://ezproxy.deakin.edu.au/login?url=https://search.ebscohost.com/login.aspx?direct=true&AuthType=ip,sso&db=sih&AN=79745730&site=ehost-live&scope=site
70109596	"Your Skin's Not as Good as Us": Microaggressions among Transracially-Adopted Children from China	Journal, Article	10.1080/10926755.2019.1675837
70139682	Restraining the Heartless: Racist Speech and Minority Rights	Journal, Article	https://ezproxy.deakin.edu.au/login?url=https://search.ebscohost.com/login.aspx?direct=true&AuthType=ip,sso&db=ufh&AN=41434011&site=ehost-live&scope=site
70139768	Critical Perspectives on Hate Speech: The Centrality of 'Dialogic Listening.'	Journal, Article	https://ezproxy.deakin.edu.au/login?url=https://search.ebscohost.com/login.aspx?direct=true&AuthType=ip,sso&db=ufh&AN=5847998&site=ehost-live&scope=site
70140210	Scripting hate crimes: victim, space and perpetrator defining hate	Journal, Article	10.1080/10304312.2013.854873
70140416	The Contentious American Debate: The First Amendment and Internet-based Hate Speech	Journal, Article	10.1080/13600860054872
70140841	Black & minority ethnic groups' experiences & perceptions of crime, racially motivated crime & the police: Findings from the 2004/05 British Crime Survey	Book, Whole	https://ezproxy.deakin.edu.au/login?url=https://search.ebscohost.com/login.aspx?direct=true&AuthType=ip,sso&db=i3h&AN=CJA0410010000601s&site=ehost-live&scope=site
70140843	Acceptable prejudice? Homophobic violence & harassment in northern Ireland	Book, Whole	https://ezproxy.deakin.edu.au/login?url=https://search.ebscohost.com/login.aspx?direct=true&AuthType=ip,sso&db=i3h&AN=CJA0370040002255s&site=ehost-live&scope=site
70140943	Hate Crimes: Worse by Definition	Journal, Article	10.1177/1043986299015001002
70141143	“Honor,” Collectivity, and Agnation: Emerging Risk Factors in “Honor”-Based Violence	Journal, Article	https://ezproxy.deakin.edu.au/login?url=https://search.ebscohost.com/login.aspx?direct=true&AuthType=ip,sso&db=i3h&AN=98367861&site=ehost-live&scope=site
70141352	‘Standing’ by: disability hate crime and the police in England	Journal, Article	https://ezproxy.deakin.edu.au/login?url=https://search.ebscohost.com/login.aspx?direct=true&AuthType=ip,sso&db=i3h&AN=73325395&site=ehost-live&scope=site
70141501	The origins of hate-crime laws	Journal, Article	10.17159/2411-7870/2016/v22n1a4
70141502	The historical prosecution of hate crimes in the United States of America	Journal, Article	10.17159/2411-7870/2017/v23n2a2
70147548	Online hate speech in the European Union: a discourse-analytic perspective	Book, Whole	https://link.springer.com/book/10.1007/978-3-319-72604-5
70147550	Deep learning for hate speech detection in tweets	Conference Proceedings	https://arxiv.org/abs/1706.00188
70147552	Freedom of expression and hate speech	Journal, Article	https://www.osce.org/files/f/documents/1/e/116608.pdf
70147555	Perceived exposure to and avoidance of hate speech in various communication settings	Journal, Article	https://www.sciencedirect.com/science/article/abs/pii/S0736585319307555
70147560	Millian principles, freedom of expression, and hate speech	Journal, Article	https://www.cambridge.org/core/journals/legal-theory/article/abs/millian-principles-freedom-of-expression-and-hate-speech/9D75D22B1EEA37530E92D7A864506355
70147577	Hate speech review in the context of online social networks	Journal, Article	https://www.sciencedirect.com/science/article/abs/pii/S1359178917301064
70147581	Foundations of a theory of hate speech	Journal, Article	https://heinonline.org/HOL/Page?handle=hein.journals/waynlr48&div=40&g_sent=1&casa_token=
70147582	Opposing hate speech	Book, Whole	https://www.amazon.com.au/Opposing-Hate-Speech-Anthony-Cortese/dp/0275984273
70147594	Peer to peer hate: Hate speech instigators and their targets	Conference Proceedings	https://arxiv.org/abs/1804.04649
70147599	A survey on automatic detection of hate speech in text	Journal, Article	https://dl.acm.org/doi/10.1145/3232676
70147603	Detecting online hate speech using context aware models	Journal, Article	https://aclanthology.org/R17-1036/
70147606	Hate Speech-Definitions & Empirical Evidence	Journal, Article	https://espace.library.uq.edu.au/view/UQ:691493
70147607	Differentiating hate speech: a systemic discrimination approach	Journal, Article	https://espace.library.uq.edu.au/view/UQ:92135e8
70147611	Studying hate crime with the internet: What makes racists advocate racial violence?	Journal, Article	https://spssi.onlinelibrary.wiley.com/doi/abs/10.1111/1540-4560.00255
70147628	Psychological sequelae of hate-crime victimization among lesbian, gay, and bisexual adults	Journal, Article	https://pubmed.ncbi.nlm.nih.gov/10596515/
70147639	The hateful memes challenge: Detecting hate speech in multimodal memes	Journal, Article	https://proceedings.neurips.cc/paper/2020/file/1b84c4cee2b8b3d823b30e2d604b1878-Paper.pdf
70147654	Hate speech, cultural diversity, and the foundational paradigms of free expression	Journal, Article	https://repository.uchastings.edu/cgi/viewcontent.cgi?referer=&httpsredir=1&article=2375&context=faculty_scholarship
70147674	Sussex hate crime project	Journal, Article	http://www.sussex.ac.uk/psychology/sussexhatecrimeproject/
70147690	Hate speech in constitutional jurisprudence: a comparative analysis	Journal, Article	https://papers.ssrn.com/sol3/papers.cfm?abstract_id=265939
70147692	Disability, hate crime and violence	Book, Whole	https://www.routledge.com/Disability-Hate-Crime-and-Violence/Roulstone-Mason-Bish/p/book/9781138823334
70147705	Academic freedom, hate speech, and the idea of a university	Journal, Article	https://scholarship.law.duke.edu/cgi/viewcontent.cgi?article=4056&context=lcp
70147713	Destructive messages: How hate speech paves the way for harmful social movements	Book, Whole	https://papers.ssrn.com/sol3/papers.cfm?abstract_id=1699370
70147715	Transphobic hate crime in the European Union	Journal, Article	https://www.ilga-europe.org/sites/default/files/transphobic_hate_crime_in_the_european_union_0.pdf
70147719	The harm in hate speech	Book, Whole	https://www.jstor.org/stable/j.ctt2jbrjd
70147736	Does freedom of speech include hate speech?	Journal, Article	https://link.springer.com/article/10.1007/s11158-011-9158-y
70147757	Crime in Illinois, 1991	Report	https://www.ncjrs.gov/pdffiles1/Digitization/140848NCJRS.pdf
70147758	Crimes Against Persons	Report	https://www.ncjrs.gov/pdffiles1/Digitization/139975NCJRS.pdf
70147766	Fourth Annual Bias Incident Offense Report, 1991	Report	https://www.ncjrs.gov/pdffiles1/Digitization/136967NCJRS.pdf
70147778	FIFTH ANNUAL BIAS INCIDENT OFFENSE REPORT, 1992	Report	https://www.ncjrs.gov/pdffiles1/Digitization/144190NCJRS.pdf
70147792	Crime in Arizona, 1993	Report	https://www.ncjrs.gov/pdffiles1/Digitization/152747NCJRS.pdf
70147835	Report of the American Bar Foundation, 1997	Report	https://www.ojp.gov/ncjrs/virtual-library/abstracts/report-american-bar-foundation-1997
70147851	National Hate Crimes Training Curriculum for Detectives and Investigators (Volume 2, October 1998)	Report	https://www.ncjrs.gov/pdffiles1/Digitization/176992NCJRS.pdf
70147854	Teaching Tolerance Reduces Crime and Violence	Report	https://www.ncjrs.gov/pdffiles1/Digitization/207238NCJRS.pdf
70147864	Responding to Hate at School: A Guide for Teachers, Counselors and Administrators	Report	https://www.ojp.gov/ncjrs/virtual-library/abstracts/responding-hate-school-guide-teachers-counselors-and-administrators
70147866	Hate Crime in America: Recommendations from the 1998 IACP Summit	Report	https://www.ncjrs.gov/pdffiles1/Digitization/181775NCJRS.pdf
70147926	Victim Services in Community Policing Programs: Sample Protocols, Policies, and Procedures	Report	https://www.ncjrs.gov/pdffiles1/ovc/165818.pdf
70147930	Crime in the United States, 2003	Report	https://www.fbi.gov/about-us/cjis/ucr/crime-in-the-u.s/2003
70147940	Crime in the United States 2004: Uniform Crime Report	Report	https://www2.fbi.gov/ucr/cius_04/
70147959	Massachusetts Hate Crimes, 2008	Report	https://www.mass.gov/Eeops/docs/eops/HateCrimes2008.pdf
70147966	Why It Matters: Rethinking Victim Assistance for Lesbian, Gay, Bisexual, Transgender, and Queer Victims of Hate Violence & Intimate Partner Violence	Report	http://www.victimsofcrime.org/docs/Reports%20and%20Studies/WhyItMatters_LGBTQreport_press.pdf?sfvrsn=0
70147983	Crime in Missouri 2011	Report	https://www.mshp.dps.missouri.gov/MSHPWeb/SAC/pdf/2011CrimeInMO.pdf
70148000	Punishing Hate and Achieving Equality	Journal, Article	https://www.ojp.gov/ncjrs/virtual-library/abstracts/punishing-hate-and-achieving-equality
70148008	Comparative Study of Hate Crime: Legislative, Judicial and Social Responses in Germany and the United States	Journal, Article	https://www.ojp.gov/ncjrs/virtual-library/abstracts/comparative-study-hate-crime-legislative-judicial-and-social
70148010	Verbal and Textual Hostility in Context	Book, Chapter	https://www.ojp.gov/ncjrs/virtual-library/abstracts/verbal-and-textual-hostility-context-hate-crime-concepts-policy
70148028	Random Violence: How We Talk About New Crimes and New Victims	Book, Whole	https://www.ojp.gov/ncjrs/virtual-library/abstracts/random-violence-how-we-talk-about-new-crimes-and-new-victims
70148034	Hate Crime: Sourcebook for Schools	Report	https://www.ojp.gov/ncjrs/virtual-library/abstracts/hate-crime-sourcebook-schools
70148079	Confronting Online Extremism: The Effect of Self-Help, Collective Efficacy, and Guardianship on Being a Target for Hate Speech	Journal, Article	http://journals.sagepub.com/doi/abs/10.1177/0894439316666272
70148083	Retaliation, Fear, or Rage: An Investigation of African American and White Reactions to Racist Hate Crimes	Journal, Article	https://www.ojp.gov/ncjrs/virtual-library/abstracts/retaliation-fear-or-rage-investigation-african-american-and-white
70148091	Monitoring Hate Crimes: A Report on a Pilot Project in New South Wales	Journal, Article	https://www.ojp.gov/ncjrs/virtual-library/abstracts/monitoring-hate-crimes-report-pilot-project-new-south-wales
70148093	Supreme Court, Race, and Civil Rights	Book, Whole	https://www.ojp.gov/ncjrs/virtual-library/abstracts/supreme-court-race-and-civil-rights
70148129	BIAS-MOTIVATED CRIMES: THEIR CHARACTERISTICS AND THE LAW ENFORCEMENT RESPONSE	Report	https://www.ncjrs.gov/pdffiles1/Digitization/145315NCJRS.pdf
70148180	Victim Experiences in Hate Crimes Based on Sexual Orientation	Journal, Article	https://www.ojp.gov/ncjrs/virtual-library/abstracts/victim-experiences-hate-crimes-based-sexual-orientation
70148186	Bias Crimes: Unconscious Racism in the Prosecution of Racially Motivated Violence	Book, Chapter	https://www.ojp.gov/ncjrs/virtual-library/abstracts/bias-crimes-unconscious-racism-prosecution-racially-motivated-0
70148217	Hate Crimes: New Social Movements and the Politics of Violence	Book, Whole	https://www.ojp.gov/ncjrs/virtual-library/abstracts/hate-crimes-new-social-movements-and-politics-violence
70148219	A Pathway Approach to the Study of Bias Crime Offenders	Report	https://www.ojp.gov/pdffiles1/nij/grants/300114.pdf
70148226	Comprehensive Measure of Youth Experiences with Bias Victimization: Findings from the Youth Bias Victimization Questionnaire (YBVQ)	Report	https://www.ncjrs.gov/pdffiles1/nij/grants/253435.pdf
70148260	Enhancing the Measurement of Hate Crime in the NCVS: Developing and Testing Improvements to the Survey Questions	Report	https://www.ojp.gov/pdffiles1/bjs/grants/301033.pdf
70148264	Punishing Hate: Bias Crimes Under American Law	Book, Whole	https://www.ojp.gov/ncjrs/virtual-library/abstracts/punishing-hate-bias-crimes-under-american-law
70148297	VIOLENCE AGAINST LESBIANS AND GAY MEN	Report	https://www.ojp.gov/ncjrs/virtual-library/abstracts/violence-against-lesbians-and-gay-men-0
70148304	Youth Participation in Hate-Motivated Crimes: Research and Policy Implications	Report	https://www.ojp.gov/ncjrs/virtual-library/abstracts/youth-participation-hate-motivated-crimes-research-and-policy
70148305	White Racist Extremist Gang Members: A Behavioral Profile	Journal, Article	https://www.ojp.gov/ncjrs/virtual-library/abstracts/white-racist-extremist-gang-members-behavioral-profile
70148337	Problem of Motive in Hate Crimes: The Argument Against Presumptions of Racial Motivation	Journal, Article	https://www.ojp.gov/ncjrs/virtual-library/abstracts/problem-motive-hate-crimes-argument-against-presumptions-racial
70148414	Hate Speech on Campus and the First Amendment: Can They Be Reconciled?	Journal, Article	https://www.ojp.gov/ncjrs/virtual-library/abstracts/hate-speech-campus-and-first-amendment-can-they-be-reconciled
70148418	National Victim Assistance Academy Textbook	Book, Whole	https://www.ncjrs.gov/ovc_archives/nvaa2002/toc.html
70148425	Speaking of Virtue: A Republican Approach to University Regulation of Hate Speech	Journal, Article	https://www.ojp.gov/ncjrs/virtual-library/abstracts/speaking-virtue-republican-approach-university-regulation-hate
70148484	Violence in the Streets: Anti-Lesbian Assault and Harassment in San Francisco	Book, Chapter	https://www.ojp.gov/ncjrs/virtual-library/abstracts/violence-streets-anti-lesbian-assault-and-harassment-san-francisco
70148494	On the Basis of Sex: Recognizing Gender-Based Bias Crimes	Journal, Article	https://www.ojp.gov/ncjrs/virtual-library/abstracts/basis-sex-recognizing-gender-based-bias-crimes
70148515	Partners Against Hate Program Activity Guide: Helping Children Resist Bias and Hate, Elementary School Edition	Report	https://tandis.odihr.pl/retrieve/22911
70148518	Cybercrime and Society	Book, Whole	https://www.ojp.gov/ncjrs/virtual-library/abstracts/cybercrime-and-society
70670427	Deadly Words: State Power and the Entanglement of Speech and Violence in Hate Crime	Journal, Article	http://search.proquest.com.libraryproxy.griffith.edu.au/docview/883862193?accountid=14543&bdid=15464&_bd=wKJRXCdq4QVVpM1UpsjtFSrTBy4%3D
70670502	The Stephen Lawrence Inquiry Report, Racist Harassment and Racist Incidents: Changing Definitions, Clarifying Meaning?	Journal, Article	http://search.proquest.com.libraryproxy.griffith.edu.au/docview/61628416?accountid=14543&bdid=15464&_bd=T8PqorvmWBFJ9e2eaDm%2FmFV0Qzw%3D
70670544	Hate Speech -- The Egalitarian/Libertarian Dilemma	Journal, Article	http://search.proquest.com.libraryproxy.griffith.edu.au/docview/61525778?accountid=14543&bdid=15464&_bd=QVz12S6e%2FKr1llG7Uvr6A80pfQ4%3D
70670545	Crown prosecutor's perceptions of hate crime sentencing enhancements	Journal, Article	http://search.proquest.com.libraryproxy.griffith.edu.au/docview/1018355851?accountid=14543&bdid=15464&_bd=Ky3Bi2HiacxzCqrz0qqXrcejVi0%3D
70670939	The Ecology of Anti-Gay Violence	Journal, Article	http://search.proquest.com.libraryproxy.griffith.edu.au/docview/61254243?accountid=14543&bdid=15464&_bd=gcgcUKChOvHwfDsmvOfoRut4myA%3D
70671067	Hate-Motivated Violence: Ideologies and Acts by Right Extremists in Canada	Journal, Article	http://search.proquest.com.libraryproxy.griffith.edu.au/docview/1767327786?accountid=14543&bdid=15464&_bd=v2NfAnC6cOeSGVoQHri5lBsu2Cs%3D
70671241	Disability hate crime: Experiences of everyday hostility on public transport.	Book, Whole	https://dx.doi.org/10.1007/978-3-030-28726-9
70671348	Racism-based trauma and policing among Black emerging adults.	Journal, Article	https://ovidsp.ovid.com/ovidweb.cgi?T=JS&PAGE=reference&D=psyc18&NEWS=N&AN=2021-34757-119
70671745	Free speech, love speech, hate speech, and neutrality: In and out of the consulting room.	Journal, Article	https://ovidsp.ovid.com/ovidweb.cgi?T=JS&PAGE=reference&D=psyc16&NEWS=N&AN=2019-29493-006
70671826	Bias-motivated homicides: Toward a new typology.	Journal, Article	https://ovidsp.ovid.com/ovidweb.cgi?T=JS&PAGE=reference&D=psyc16&NEWS=N&AN=2018-52509-178
70672097	The politics of antisemitism in Denver, Colorado, 1898-1984.	Journal, Article	https://ovidsp.ovid.com/ovidweb.cgi?T=JS&PAGE=reference&D=psyc15&NEWS=N&AN=2017-33535-123
70672243	Introduction.	Journal, Article	https://ovidsp.ovid.com/ovidweb.cgi?T=JS&PAGE=reference&D=psyc14&NEWS=N&AN=2017-03340-001
70672413	Anita Hill and Clarence Thomas, Nafissatou Diallo and Dominique Strauss-Kahn. A group relations perspective: Black women, feminism, and the act of giving voice.	Journal, Article	https://ovidsp.ovid.com/ovidweb.cgi?T=JS&PAGE=reference&D=psyc13&NEWS=N&AN=2016-17995-015
70672704	Managing racial risk in the U.S. university of the twenty-first century: Racial theme parties, administrative management, and strategic resistance.	Journal, Article	https://ovidsp.ovid.com/ovidweb.cgi?T=JS&PAGE=reference&D=psyc11&NEWS=N&AN=2014-99130-516
70672821	Re-emergence of racial harassment and racial hate symbols in the workforce.	Journal, Article	https://ovidsp.ovid.com/ovidweb.cgi?T=JS&PAGE=reference&D=psyc11&NEWS=N&AN=2014-08350-014
70673238	"We are not aliens, we're people, and we have rights." Canadian human rights discourse and high school climate for LGBTQ students.	Journal, Article	https://ovidsp.ovid.com/ovidweb.cgi?T=JS&PAGE=reference&D=psyc8&NEWS=N&AN=2011-18914-004
70673331	Understanding the experiences of discrimination in Muslim Americans post-9/11: A qualitative study.	Journal, Article	https://ovidsp.ovid.com/ovidweb.cgi?T=JS&PAGE=reference&D=psyc7&NEWS=N&AN=2010-99080-551
70673334	Ideologically-motivated homicide in the United States, 1990--2008: A comparison of far-right and identity-based homicide events.	Journal, Article	https://ovidsp.ovid.com/ovidweb.cgi?T=JS&PAGE=reference&D=psyc7&NEWS=N&AN=2010-99070-157
70673465	Combating racism: The role of psychologists and the United Nations.	Book, Chapter	https://ovidsp.ovid.com/ovidweb.cgi?T=JS&PAGE=reference&D=psyc7&NEWS=N&AN=2009-22382-014
70673634	Racism in the Spanish professional football (1st and 2nd division). Seasons 2004-05 and 2005-06.	Journal, Article	https://ovidsp.ovid.com/ovidweb.cgi?T=JS&PAGE=reference&D=psyc6&NEWS=N&AN=2008-18172-006
70673923	Violence, Hate Crimes, and Hate Language.	Journal, Article	https://ovidsp.ovid.com/ovidweb.cgi?T=JS&PAGE=reference&D=psyc5&NEWS=N&AN=2006-02520-016
70673935	Racist manipulation within Austrian, German, Dutch, French and Italian right-wing populism.	Journal, Article	https://dx.doi.org/10.1075/dapsac.17.11kie
70674042	Understanding words that wound.	Book, Whole	https://ovidsp.ovid.com/ovidweb.cgi?T=JS&PAGE=reference&D=psyc4&NEWS=N&AN=2004-18646-000
70674090	Association between bullying and mental health status in New Zealand adolescents.	Journal, Article	https://ovidsp.ovid.com/ovidweb.cgi?T=JS&PAGE=reference&D=psyc4&NEWS=N&AN=2004-15253-002
70674430	Violence against foreigners in the Federal Republic of Germany.	Journal, Article	https://dx.doi.org/10.1177/0306624X9403800301
70674487	The social context of hate crimes: Notes on cultural heterosexism.	Book, Chapter	https://ovidsp.ovid.com/ovidweb.cgi?T=JS&PAGE=reference&D=psyc3&NEWS=N&AN=1991-99007-005
70674527	A probabilistic clustering model for hate speech classification in twitter	Journal, Article	https://doi.org/10.1016/j.eswa.2021.114762
70674535	Hate Crimes	Book, Chapter	https://doi.org/10.1016/B0-08-043076-7/00374-0
70674545	Towards countering hate speech against journalists on social media	Journal, Article	https://www.sciencedirect.com/science/article/pii/S2468696420300124
70674586	A deep neural network based multi-task learning approach to hate speech detection	Journal, Article	https://www.sciencedirect.com/science/article/pii/S0950705120305876
70674594	The regulation of hate speech on college campuses and the Library Bill of Rights	Journal, Article	https://doi.org/10.1016/0099-1333(94)90029-9
70674603	Hate Crimes	Book, Chapter	https://doi.org/10.1016/B978-0-08-097086-8.45028-2
70674612	2 - Examining Typical Crimes	Book, Chapter	https://doi.org/10.1016/B978-0-12-801346-5.00002-0
70674634	Current Challenges in Addressing Youth Mental Health in the Context of Violent Radicalization	Journal, Article	https://doi.org/10.1016/j.jaac.2019.03.031
70674636	Aggression detection through deep neural model on Twitter	Journal, Article	https://doi.org/10.1016/j.future.2020.07.050
70674652	Chapter 10 - Hate Crimes: Misunderstanding, Misapplication, and False Reports	Book, Chapter	https://doi.org/10.1016/B978-0-12-801250-5.00010-0
70674689	Le discours de haine dissimulée: le mépris pour humilier	Journal, Article	https://www.cairn.info/revue-deviance-et-societe-2019-3-page-359.htm
70674692	Le contre-discours, un examen du contenu contestant l’extrémisme en ligne”	Journal, Article	https://www.demos.co.uk/wp-content/uploads/2015/11/Counter-speech-French.pdf
70674696	Discours militants en ligne: Que disent les trolls?	Conference Proceedings	https://hal.science/hal-02955677/document
70674714	Détection automatique des messages haineux sur les réseaux sociaux	Journal, Article	https://www.theses.fr/2021TOU30123
70674733	Chronique de la haine ordinaire. Une rixe entre ouvriers français et italiens à Ravières (Yonne), en 1880	Journal, Article	https://www.persee.fr/doc/diasp_1637-5823_2007_num_10_1_1093
70674748	Cartographie de la haine en ligne: Tour d’horizon du discours haineux en France	Journal, Article	https://www.isdglobal.org/isd-publications/mapping-hate-in-france-a-panoramic-view-of-online-discourse/
70674752	Faut-il limiter la liberté d’expression des discours blessants? Les affaires Slàv et Kanata	Journal, Article	https://www.cairn.info/revue-communications-2020-1-page-121.html
70674775	Expériences de LGBTphobie à Gérone. Défis et limites des politiques concernant les crimes de haine en Catalogne	Journal, Article	https://journals.openedition.org/droitcultures/5025
70674837	Analyser le discours haineux en ligne: réflexions méthodologiques	Generic	https://hal.science/hal-03003793
70674852	Modalités syntaxiques et argumentatives du discours homophobe en ligne: chroniques de la haine ordinaire	Journal, Article	https://journals.openedition.org/mots/27943
70674897	Hasskriminalität	Journal, Article	https://www.hwr-berlin.de/en/prof/marc-coester/
70674898	Das Konzept der Vorurteilskriminalität	Journal, Article	https://www.hwr-berlin.de/en/prof/marc-coester/
70674905	Hasskriminalität. Eine Herausforderung an die moderne Gesellschaft	Journal, Article	https://www.kriminalpolizei.de/downloads/kripo_3_2012.pdf
70674909	Vorurteilskriminalität: Ergebnisse der Dunkelfeldstudien der Landeskriminalämter Niedersachsen und Schleswig-Holstein 2017	Journal, Article	https://www.researchgate.net/publication/346584035_Vorurteilskriminalitat_Ergebnisse_der_Dunkelfeldstudien_der_Landeskriminalamter_Niedersachsen_und_Schleswig-Holstein_2017
70674915	Juden-Hass gestern und heute: Ein historischer Blick auf 130 Jahre judeophobische Feindseligkeit	Book, Chapter	https://interventionen.blog/2022/03/03/antisemitische-hass-metaphorik/
70674922	DATEN ZU HASSKRIMINALITÄT UND HATESPEECH IN THÜRINGEN	Journal, Article	https://www.idz-jena.de/im-dialog/thueringer-zustaende
70674932	Bleiberecht für Opfer von Hasskriminalität: Konzept, Analyse und Ausblick	Journal, Article	https://www.researchgate.net/publication/361364428_Bleiberecht_fur_Opfer_von_Hasskriminalitat_Konzept_Analyse_und_Ausblick
70674949	Aufgabe und Rolle der Polizei bei der Bekämpfung von Hasskriminalität	Conference Proceedings	https://ifsh.de/file-CORE/documents/jahrbuch/07pdf-einzeln-dt/Kinitz-dt.pdf
70674978	Hassrede–von der Sprache zur Politik	Book, Chapter	https://docplayer.org/213627442-Hassrede-von-der-sprache-zur-politik.html
70674980	Hassrede-Hate Speech: Interdisziplinäre Beiträge zu einer aktuellen Diskussion	Book, Whole	http://geb.uni-giessen.de/geb/volltexte/2013/9251/
70675002	Zivilgesellschaft: Das globale Dorf verteidigen: Strategien gegen den kulturellen Backlash in sozialen Medien	Journal, Article	https://www.isdglobal.org/wp-content/uploads/2018/09/ISD-NetzDG-Report-German-FINAL-26.9.18.pdf#page=48
70675031	Hate Crimes: Auf der Suche nach einer adäquaten Reaktion des Strafrechts	Report	https://www.researchgate.net/publication/341905527_Hate_Crimes_Auf_der_Suche_nach_einer_adaquaten_Reaktion_des_Strafrechts
70675093	Hate speech e rap	Journal, Article	http://www.rifl.unical.it/index.php/rifl/article/view/614
70675100	L’hate speech al tempo di Internet’	Journal, Article	https://www.aggiornamentisociali.it/articoli/l-hate-speech-al-tempo-di-internet/
70675108	Punire l’omofobia:(non) ce lo chiede l’Europa. Rifllessioni sulle incertezze giurisprudenziali e normative in tema di hate speech	Journal, Article	https://iris.unito.it/retrieve/handle/2318/1578102/178936/GenIUS2015.pdf
70675141	Radar guidelines: comprendere la comunicazione d'odio e acquisire strumenti per strategie comunicative anti-razziste	Book, Whole	http://win.radar.communicationproject.eu/web/wp-content/uploads/2018/04/RADAR-Guidelines-IT-2.pdf
70675147	Discorsi d’odio come pratiche ordinarie	Journal, Article	https://www.centroeinaudi.it/images/abook_file/04-BDL224_Fumagalli.pdf
70675170	Discorsi d’odio on line e tutela costituzionale dei minori	Journal, Article	https://dialnet.unirioja.es/servlet/articulo?codigo=8381974
70675253	Criminalizzare l’hate speech per scongiurare la collective violence? Ipotesi di lavoro intorno al reato di" propaganda razzista"	Journal, Article	https://www.academia.edu/43245511/CRIMINALIZZARE_L_HATE_SPEECH_PER_SCONGIURARE_LA_COLLECTIVE_VIOLENCE_IPOTESI_DI_LAVORO_INTORNO_AL_REATO_DI_PROPAGANDA_RAZZISTA_
70675264	Il contrasto dell'odio online: possibili rimedi	Journal, Article	http://www.eticapubblica.it/wp-content/uploads/2018/07/ziccardi.pdf
70675404	LIBERTAD DE EXPRESIÓN: EVOLUCIÓN, LIBERTAD DE INFORMACIÓN, DISCURSO DE ODIO Y LÍMITES	Journal, Article	https://tauja.ujaen.es/handle/10953.1/10817
70675435	EL DISCURSO DE ODIO EN LOS MEDIOS DE COMUNICACIÓN RUSOS Y ESPAÑOLES (BASADO EN LOSTEXTOS SOBRE RELACIONES INTERNACIONALES)	Journal, Article
70675455	Perspectivas civiles del discurso de odio	Journal, Article	https://revistas.ucalp.edu.ar/index.php/Perspectivas/article/view/162
70675644	Tendances violentes de la droite radicale au Canada : analyses chronologiques et facteurs d'influence	Journal, Article	10.3138/cjccj.2015.F01
70675910	Internet users’ hate phenomenon in the sports press	Journal, Article	10.14746/strop.2017.443.007
70675911	War of the internet users - "The hate" in internet communication	Journal, Article	10.4312/linguistica.58.1.173-187
70675979	Hate or hateful. Hate speech and political discourse	Journal, Article	10.3270/91636
70676088	The feminist technosocial perspective as antidote for online misogyny	Journal, Article	10.22325/fes/res.2021.64
70676134	When words spawn hate: Limits to freedom of expression in the Spanish constitutional order	Journal, Article	https://www.scopus.com/inward/record.uri?eid=2-s2.0-85058941234&doi=10.18042%2fcepc%2fredc114.01&partnerID=40&md5=41136b5ab1abc100b5b900d7ec73b2e6
70676236	THE WOUND WE HAVE TO CLOSE... - METAPHORS IN RACIST DISCOURSE	Journal, Article	10.1016/0378-2166(94)90100-7
70676447	Preparation of a questionnaire to detect cases of hate violence in emergency rooms	Journal, Article	10.1016/j.gaceta.2019.01.006
70676508	Social representations of the Roma Community in the comments of the Spanish digital press: Case study in the context of COVID-19 pandemic	Journal, Article	https://pesquisa.bvsalud.org/global-literature-on-novel-coronavirus-2019-ncov/resource/en/covidwho-1151342
70676517	Are you a cyber hater? Predictors of violent communication and hatespeech on the Internet	Journal, Article	https://ojs.ehu.eus/index.php/inecs/article/view/18968/16946
70842985	COVID-10 Coronavirus Racism Incident Report	Report	https://diversityarts.org.au/app/uploads/COVID19-racism-incident-report-Preliminary-Official.pdf
70843014	Inquiry into serious vilification and hate crimes: submission to Legal Affairs and Safety Committee	Report	https://documents.parliament.qld.gov.au/tp/2022/5722T26.pdf
70843023	Online hate speech: findings from Australia, New Zealand and Europe	Report	https://apo.org.au/node/276421#:~:text=Key%20findings%3A&text=In%20Australia%20and%20New%20Zealand,a%20period%20of%20three%20months.
70843037	Islamophobia in Australia (2014-2016)	Report	https://apo.org.au/node/227536
70843055	Report on antisemitism in Australia 2017	Report	https://www.ecaj.org.au/wordpress/wp-content/uploads/2019/03/CONDENSED-VERSION-ECAJ-Report-on-Antisemitism-in-Australia-2017.pdf
70843063	Gay and transgender hate crimes between 1970 and 2010 : Standing Committee on Social Issues	Report	https://www.parliament.nsw.gov.au/lcdocs/inquiries/2510/Report%20No.%2052%20-%20Gay%20and%20transgender%20hate%20crimes%20between%201970%20and%202010.pdf
70843066	Social commentary and racism in 2019	Report	https://alltogethernow.org.au/wp-content/uploads/2019/11/Social-Commentary-and-Racism-2019-1.pdf
70843070	Politely racist: a case study on readers' comments in Australian mainstream newspapers	Report	https://alltogethernow.org.au/wp-content/uploads/2021/12/Politely-Racist_Media-Report-2021.pdf
70843100	Barriers to reporting hate crime and hate incidents in Victoria	Report	https://static1.squarespace.com/static/5d48cb4d61091100011eded9/t/5f5ab2bad55ac978cdd858f9/1599779524716/Barriers+to+reporting+hate+crimes_final.pdf
70843120	Annual Audit of Antisemetic Incidents 2020	Report	https://www.bnaibrith.ca/antisemitic-incidents/
70843122	Hate as an Aggravating Factor at Sentencing A Review of the Case Law from 2007–2020	Report	https://publications.gc.ca/collections/collection_2021/jus/J4-101-2020-eng.pdf
70843127	Responding to Hate Crimes and Incidents in Canada	Report	https://www.ourcommons.ca/Content/Committee/421/JUST/Brief/BR10536925/br-external/OrganizationForThePreventionOfViolence-e.pdf
70843181	StopHateAB.ca Report	Report	https://sites.google.com/albertahatecrimes.org/ahcc/june-2021-stophateab-report
70843186	Les actes haineux à caractère xénophobe, notamment islamophobe: Résultats d'une recherche menée à travers le Québec	Report	https://www.cdpdj.qc.ca/fr/publications/les-actes-haineux-a-caractar
70843210	Hate Crime in Canada	Report	https://www150.statcan.gc.ca/n1/en/catalogue/85F0033M2008017
70843320	Methodological manual for the EU survey on gender-based violence against women and other forms of inter-personal violence	Report	https://ec.europa.eu/eurostat/documents/3859598/13484289/KS-GQ-21-009-EN-N.pdf/1478786c-5fb3-fe31-d759-7bbe0e9066ad?t=1633004533458
70843324	A long way to go for LGBTI equality	Report	https://fra.europa.eu/en/publication/2020/eu-lgbti-survey-results
70843360	Antisemitism. Summary overview of the data available in the European Union 2003–2013	Report	https://fra.europa.eu/en/publication/2014/antisemitism-summary-overview-situation-european-union-2003-2013
70843363	Making hate crime visible in the European Union: acknowledging victims’ rights	Report	https://fra.europa.eu/en/publication/2012/making-hate-crime-visible-european-union-acknowledging-victims-rights
70843364	Antisemitism Summary overview of the situation in the European Union 2001–2011	Report	https://fra.europa.eu/en/publication/2012/antisemitism-summary-overview-situation-european-union-2001-2011
70843390	Special Eurobarometer 449. Report	Report	https://europa.eu/eurobarometer/surveys/detail/2115
70843407	Study to support the preparation of the European Commission�s initiative to extend the list of EU crimes in Article 83 of the Treaty on the Functioning of the EU to hate speech and hate crime Final report	Report	10.2838/04029
70843408	Study to support the preparation of the European Commission�s initiative to extend the list of EU crimes ... to hate speech and hate crime Executive summary	Report	10.2838/379095
70843412	Cyber violence and hate speech online against women	Report	10.2861/738618
70843757	Experiences and perceptions of antisemitism Second survey on discrimination and hate crime against Jews in the EU	Report	https://op.europa.eu/en/publication-detail/-/publication/721f6b45-fc68-11e8-a96d-01aa75ed71a1/language-en/format-PDF/source-247781864
70843771	Second European Union minorities and discrimination survey Being black in the EU	Report	10.2811/791339
70843860	Manifestations of antisemitism in the EU 2002-2003 Based on information by the National Focal Points of the EUMC-RAXEN Information Network	Report	https://op.europa.eu/en/publication-detail/-/publication/295a2c2f-0458-4f97-8d8d-a2c8c5b71e53/language-en/format-PDF/source-247783688
70843926	Policing racist crime and violence A comparative analysis	Report	https://op.europa.eu/en/publication-detail/-/publication/9728c880-a0b9-46a0-8ee4-14b3be1eca90/language-en/format-PDF/source-249100623
70844086	Study on international activities in the field of data collection on gender-based violence across the EU Report	Report	https://op.europa.eu/en/publication-detail/-/publication/42ac6312-4a3f-4533-90f8-dbb8e11a308a/language-en/format-PDF/source-247783238
70844164	Femicide, its causes and recent trends What do we know?	Report	https://op.europa.eu/en/publication-detail/-/publication/4fff2d33-5648-11ec-91ac-01aa75ed71a1/language-en/format-PDF/source-247781985
70844204	Media pluralism and democracy Report	Report	https://op.europa.eu/en/publication-detail/-/publication/74281af8-d3dc-11e6-ad7c-01aa75ed71a1/language-en/format-PDF/source-249099613
70844375	Hate speech and hate crime in the EU and the evaluation of online content regulation approaches	Report	10.2861/28047
70844401	Study on gender based violence in sport Final report	Report	10.2766/501661
70844466	Les injures sexistes. Exploitation des enquêtes Cadre de vie et sécurité	Report	https://www.ihemi.fr/publications?mots_cles%5B%5D=53&sources%5B%5D=12&keyword=
70844480	National Action Plan to Promote Equal Rights and Combat Anti-LGBT+ Hatred and Discrimination 2020-2023	Report	https://www.gouvernement.fr/france-s-national-plan-to-promote-equal-rights-and-combat-anti-lgbt-hatred-and-discrimination
70844506	Violences faites aux femmes sand les espaces publics en ile-de-France	Report	https://virage.site.ined.fr/fr/publications/Publications%20Virage/#r20837
70844534	Antisemitismus im Islamismus	Report	https://www.kas.de/en/web/extremismus/islamismus/antisemitismus-im-islamismus
70844540	The white papers of hate 2014	Report	https://tandis.odihr.pl/handle/20.500.12389/21917
70844548	Zivilgesellschaftliches Lagebild Antisemitismus: Rheinland-Pfalz	Report	https://www.amadeu-antonio-stiftung.de/publikationen/zivilgesellschaftliches-lagebild-antisemitismus-rheinland-pfalz/
70844613	Rassistische Straftaten erkennen und verhandeln Ein Reader für die Strafjustiz	Report	https://www.ssoar.info/ssoar/handle/document/61081
70844649	Staatliche Maßnahmen der Bundesländer gegen Hate Speech im Internet	Report	https://www.idz-jena.de/forschung/staatliche-massnahmen-der-bundeslaender-gegen-hate-speech-im-internet#:~:text=Im%20Auftrag%20von%20Campact%20e.V.,Speech%20im%20Internet%20zu%20bewerten.
70844653	Perspektivwechsel. Nachholende Gerechtigkeit. Partizipation. Bericht der Unabhängigen Kommission Antiziganismus	Report	https://www.bmi.bund.de/SharedDocs/downloads/DE/publikationen/themen/heimat-integration/bericht-unabhaengige-kommission-Antiziganismus.html
70844689	Bericht dokumentierter antisemitischer Vorfälle 2019	Report	https://report-antisemitism.de/documents/2020-05-06_rias-ev-Bericht_dokumentierter_antisemitischer_Vorfaelle_2019.pdf
70844699	Der Deutsche Viktimisierungssurvey 2017	Report	https://www.forensik.de/fileadmin/user_files/forensik/Wissenschaft/Deutscher_Viktimisierungssurvey_2017_BKA_04-2019.pdf
70844702	Nationaler Aktionsplan gegen Rassismus	Report	https://www.bundesregierung.de/breg-de/suche/nationaler-aktionsplan-gegen-rassismus-1145356#:~:text=Kern%20des%20am%2014.06.2017,Demokratie%20und%20Gleichwertigkeit%3B%20Diversit%C3%A4t%20im
70844713	Möglichkeiten effektiver Strafverfolgung bei Hasskriminalität	Report	https://www.antidiskriminierungsstelle.de/SharedDocs/downloads/DE/publikationen/Expertisen/expertise_moegl_effektiver_strafverfolgung_hasskriminalitaet.html
70844754	Antisemitische Vorfälle in Berlin 2017	Report	https://report-antisemitism.de/annuals/
70844759	Antisemitische Vorfälle in Berlin 2016	Report	https://report-antisemitism.de/annuals/
70844763	Antisemitische Vorfälle in Berlin 2015	Report	https://report-antisemitism.de/annuals/
70844773	Handbuch Extremismusprävention Gesamtgesellschaftlich. Phänomenübergreifend	Report	https://www.handbuch-extremismuspraevention.de/HEX/DE/Service/HaeufigeFragen/haeufigeFragen_node.html
70844801	Antisemitismus in Deutschland : Erscheinungsformen, Bedingungen, Präventionsansätze. Bericht des unabhängigen Expertenkreises : Antisemitismus	Report	https://tandis.odihr.pl/handle/20.500.12389/21121
70844817	Diversity & Integration Strategy 2019-2021	Report	https://www.garda.ie/en/crime-prevention/community-engagement/community-engagement-offices/garda-national-diversity-integration-unit/diversity-and-integration-strategy-2019-2021-english-v1-1.pdf
70844820	Hate Track: Tracking and Monitoring Racist Speech Online	Report	https://www.ihrec.ie/app/uploads/2018/11/HateTrack-Tracking-and-Monitoring-Racist-Hate-Speech-Online.pdf
70844823	A Life Free From Fear- Legislating for Hate Crime in Ireland: An NGO Perspective	Report	internal-pdf://4188824961/Schweppe_2014_crime.pdf https://ulir.ul.ie/bitstream/handle/10344/4485/Schweppe_2014_crime.pdf?sequence=1
70844838	Reports of Racism in Ireland	Report	https://inar.ie/wp-content/uploads/2021/03/2020_iReport.pdf
70844839	Reports of Racism in Ireland	Report	https://inar.ie/wp-content/uploads/2020/03/2018_iReport_Final.pdf
70844840	Afrophobia in Ireland: Racism against people of African descent	Report	https://inar.ie/wp-content/uploads/2019/10/afrophobia_in_ireland.pdf
70844849	Treated Differently? Evidence of racism and discrimination from a local perspective	Report	https://ro.uow.edu.au/sspapers/3250/
70844853	STAD: Stop Transphobia and Discrimination Report	Report	https://www.atlanticphilanthropies.org/wp-content/uploads/2015/09/TENI-STAD-Report.pdf
70844855	Legislating for Hate Speech and Hate Crime in Ireland: Report on the Public Consultation 2020	Report	https://www.docsity.com/es/legislating-for-hate-speech-and-hate-crime-in-ireland/8825005/
70844858	Responding to Racism Guide: How to Report Racism and Where to Find Help	Report	https://inar.ie/wp-content/uploads/2019/10/Responding-to-racism-guide-FINAL-2.pdf
70844878	Stop Transphobia and Discrimination (STAD) Report: 2014-2016	Report	https://teni.ie/wp-content/uploads/2020/02/2014-2016-STAD-Report-1.pdf
70844895	2006 LGBT Hate Crime Report	Report	http://gayhealthnetwork.ie/wp-content/uploads/2017/06/2006-Hate-Crime-Report-Johnny-Peer-Action-Group.pdf
70844921	Stop the Silence: A Snapshot of Racism in Cork	Report	https://nascireland.org/sites/default/files/NASC-Report.pdf
70844958	Zoom Bombing. La nuova frontiera del discorso d'odio	Report	https://www.retecontrolodio.org/cmswp/wp-content/uploads/2021/01/Linee-guida-per-difendersi-dallo-Zoombombing-Rete-Nazionale-contro-i-Discorsi-e-i-Fenomeni-dOdio.pdf
70844961	Report finale della ricerca sul bullismo omofobico nelle scuole superiori italiane	Report	https://www.arcigay.it/wp-content/themes/arcigay/materiali/scuola/2010%20-%20Bullismo%20Omofobico%20-%20Report.pdf
70844971	Bullismo etnico. Fattori di rischio e fattori di protezione	Report	https://www.ismu.org/bullismo-etnico-fattori-di-rischio-e-fattori-di-protezione/
70844975	Antisemitismo in Italia 2019	Report	https://archive.jpr.org.uk/download?id=8730
70844986	Rapporto sul Razzismo in Italia	Report	http://www.cronachediordinariorazzismo.org/wp-content/uploads/rapportosulrazzismo.pdf
70844993	Cronache di ordinario razzismo. Quinto Libro bianco sul razzismo in Italia.	Report	http://www.cronachediordinariorazzismo.org/wp-content/uploads/quinto_libro_bianco_razzismo_def.pdf
70844998	Words are stones. Analisi dell’hate speech nel discorso pubblico in sei paesi europei.	Report	http://www.cronachediordinariorazzismo.org/wp-content/uploads/Report-pagine-singole.pdf
70845027	RAPPORTO DELL’ECRI SULL’ITALIA (quarto ciclo di monitoraggio)	Report	https://rm.coe.int/fifth-report-on-italy-italian-translation-/16808b5839
70845033	HATEMETER. Hate speech tool for monitoring, analysing and tackling Anti-Muslim hatred online	Report	https://www.researchgate.net/publication/338854773_HATEMETER_-_Hate_speech_tool_for_monitoring_analysing_and_tackling_Anti-Muslim_hatred_online
70845039	Analisi dei casi di razzismo e discriminazione sulla base dell’appartenenza “etnico-razziale”, nazionale e religiosa apparsi sulla stampa dal 24 ottobre al 28 novembre 2008	Report	http://www.cestim.it/argomenti/08media/08_01_razzismi_quotidiani_cospe.pdf
70845046	Discorsi e reati razzisti, condotte discriminatorie. Gli orientamenti della giurisprudenza più recente	Report	internal-pdf://3260762197/2017_Ciervo.pdf https://www.lunaria.org/wp-content/uploads/2017/09/rassegnagiurisprudenza.pdf
70845048	L'odio contro le persone disabili	Report	https://www.interno.gov.it/sites/default/files/2021-01/brochure_ita_def_mi-123-u-d-1-oscad-2021-11_2.pdf
70845056	Hate crime no more - Italy	Report	http://risorselgbti.eu/wp-content/uploads/2020/05/Centro-Risorse-LGBTI_Hate-Crimes-No-More-Italy_Report.pdf
70845090	Antiziganismo 2.0	Report	https://www.21luglio.org/2018/wp-content/uploads/2019/06/Antiziganismo-2-0_def_edizione-web.pdf
70845094	Antisemitismo in Italia 2018	Report	https://osservatorioantisemi-c02.kxcdn.com/wp-content/uploads/2019/05/Relazione-annuale-2018-stampa.pdf
70845096	Barometro dell'odio. Sessismo da tastiera	Report	https://d21zrvtkxtd6ae.cloudfront.net/public/uploads/2020/03/15212126/Amnesty-Barometro-odio-aprile-2020.pdf
70845100	A causa di cio' che sono. Omofobia, transfobia e crimini d'odio in Europa	Report	https://www.amnesty.org/en/wp-content/uploads/2021/06/eur010142013it.pdf
70845170	Part 9, chapter 4: hate crime and hate speech	Report	https://christchurchattack.royalcommission.nz/the-report/part-9-social-cohesion-and-embracing-diversity/hate-crime-and-hate-speech/
70845180	Hate speech and hate crime related legislation	Report	https://christchurchattack.royalcommission.nz/assets/Publications/Hate-speech-and-hate-crime-related-legsilation-Companion-legal-paper.pdf
70845190	FIANZ submission to the Royal Commission of Inquiry into the Attack on Christchurch Mosques	Report	https://dpmc.govt.nz/our-programmes/national-security/royal-commission-inquiry-terrorist-attack-christchurch-masjidain
70845191	Responding to hate crimes and hate incidents	Report	https://netsafe.org.nz/wp-content/uploads/2021/07/Hate-Crime-Booklet.pdf
70845202	Measuring trends in online hate speech victimisation and exposure, and attitudes in New Zealand	Report	https://netsafe.org.nz/wp-content/uploads/2019/12/Measuring-trends-in-online-hate-speech-report.pdf
70845220	Proposals against inceitement of hatred and discrimination	Report	https://apo.org.au/sites/default/files/resource-files/2021-06/apo-nid312994.pdf
70845233	Hate speech: an overview of the current legal framework	Report	https://christchurchattack.royalcommission.nz/assets/Publications/Hate-speech-and-hate-crime-related-legsilation-Companion-legal-paper.pdf
70845251	Online harm increasing in Aotearoa's rainbow community	Journal, Article	https://netsafe.org.nz/wp-content/uploads/2016/12/Netsafe-rainbow-release.pdf
70845302	Report on the Joint Conference on the Implementation of Policies/Action Plans for Roma, Sinti and Travellers, and Measures against the Anti-Gypsyism Phenomenon in Europe	Generic	https://www.osce.org/files/f/documents/4/a/23911.pdf
70845861	Report on a Legal Review of Judgements by the Court of Milan	Report	https://www.osce.org/files/f/documents/5/3/416756.pdf
70846028	Informe Anual 2015 sobre racismo en el estado español	Report	https://www.sosracismomadrid.es/presentado-el-informe-anual-2015-sobre-racismo-en-el-estado-espanol/
70846050	Informe Anual Islamofobia en España 2014	Report	www.confer.es/619/activos/texto/wcnfr_pdf_4498-thGctgdOLAxMpkVp.pdf
70846114	El Mapa del Odio en España	Report	http://www.movimientocontralaintolerancia.com/html/raxen/raxen.asp
70846168	Confrontando al antisemitismo	Report	http://www.movimientocontralaintolerancia.com/html/cuadernosanalisis/cuadernos_analisis.asp
70846198	Plan de Acción Local: dirigido a las autoridades locales y policía municipal para luchar contra el racismo, la xenofobia y otras formas de intolerancia	Report	https://www.inclusion.gob.es/oberaxe/es/publicaciones/documentos/documento_0117.htm
70846212	Informe de la encuesta sobre delitos de odio	Report	https://www.interior.gob.es/opencms/pdf/servicios-al-ciudadano/Delitos-de-odio/descargas/Informe-de-la-encuesta-sobre-delitos-de-odio_2021.pdf
70846218	Informe Anual Islamofobia en España 2016	Report	http://mezquitadesevilla.com/wp-content/uploads/2017/11/Informe-sobre-la-islamofobia-en-Espa%C3%B1a-2016.pdf
70846224	Análisis de casos y sentencias en materia de Racismo, Xenofobia, LGTIBfobia y otras formas de Intolerancia, 2014-2016	Report	https://www.inclusion.gob.es/oberaxe/es/publicaciones/documentos/documento_0124.htm
70846238	Informe sobre la evolución de los delitos de odio en España. 2013	Report	https://www.interior.gob.es/opencms/pdf/prensa/balances-e-informes/2013/Informe-sobre-los-delitos-de-odio-en-Espana-2013.pdf
70846268	Protocolo y sistema de indicadores para la detección del discurso de odio en las redes sociales	Report	https://www.inclusion.gob.es/oberaxe/es/ejes/delitosodio/alreco/index.htm
70846312	Manual de apoyo para la prevención y detección del racismo, la xenofobia y otras formas de intolerancia en las aulas	Report	https://www.inclusion.gob.es/oberaxe/es/publicaciones/documentos/documento_0073.htm
70846364	Glorification of violence policy	Report	https://help.twitter.com/en/rules-and-policies/glorification-of-violence
70846369	The Twitter rules	Report	https://help.twitter.com/en/rules-and-policies/twitter-rules
70846393	Disability Hate Crime: Reporting Book	Report	https://www.newham.gov.uk/downloads/file/1586/disability-hate-crime-reporting-book
70846398	The Leicester Hate Crime Project Briefing Paper 1: Disablist Hate Crime	Report	https://le.ac.uk/hate-studies/research/the-leicester-hate-crime-project/our-reports
70846404	Hate Crime: A guide for LGBT+ people	Report	https://galop.org.uk/resource/hate-crime-a-guide-for-lgbt-people/
70846412	Hate Crime: What it is and how to support victims and witnesses	Report	https://www.cps.gov.uk/sites/default/files/documents/publications/Hate-Crime-what-it-is-and-how-to-support-victims-and-witnesses.pdf
70846421	Report Hate Crimes	Report	https://www.osce.org/files/f/documents/4/4/480125.pdf
70846424	Action Against Hate: The UK Government's plan for tackling hate crime	Report	internal-pdf://1018470488/Home Office - 2016 - Action Against Hate The U.pdf
70846426	Anti-Roma Hate Crime	Report	https://www.osce.org/odihr/500599
70846427	Racist and Xenophobic Hate Crime	Report	https://www.osce.org/files/f/documents/4/4/496318_0.pdf
70846428	Model Guidance on Individual Needs Assessments of Hate Crime Victims	Report	https://www.osce.org/odihr/489782
70846429	Gender-Based Hate Crime	Report	https://www.osce.org/files/f/documents/f/1/480847.pdf
70846431	Understanding Anti-Muslim Hate Crimes: Addressing the Security Needs of Muslim Communities	Report	https://www.osce.org/odihr/infographic-muslim-security-guide
70846435	Anti-Christian Hate Crime	Report	https://www.osce.org/files/f/documents/4/a/389468_4.pdf
70846436	Anti-Muslim Hate Crime	Report	https://hatecrime.osce.org/anti-muslim-hate-crime
70846443	Islamophobia Defined: The inquiry into a working definition of Islamophobia	Report	https://www.threerivers.gov.uk/download?id=47737
70846445	Hate Crime: Consultation Paper Summary	Report	https://s3-eu-west-2.amazonaws.com/lawcom-prod-storage-11jsxou24uy7q/uploads/2020/09/Hate-crime-final-summary.pdf
70846451	Cyber hate definitions	Report	https://www.inach.net/cyber-hate-definitions/
70846452	Report Cyber Hate	Report	https://www.inach.net/
70846454	Online Hate Crime Report 2020: Challenging online homophobia, biphobia and transphobia	Report	https://www.readkong.com/page/online-hate-crime-report-2020-challenging-online-4184459
70846457	Hate crime: A thematic review of the current evidence	Report	https://www.scie-socialcareonline.org.uk/hate-crime-a-thematic-review-of-the-current-evidence/r/a110f00000NXxIKAA1
70846462	Tell MAMA Reporting 2013/14 Anti-Muslim Overview, Analysis and 'Cumulative Extremism'	Report	https://www.tellmamauk.org/wp-content/uploads/2014/07/finalreport.pdf
70846464	Operating with Impunity, Hateful extremism: The need for a legal framework	Report	https://www.gov.uk/government/news/commission-for-countering-extremism-publishes-legal-review
70846467	Challenging Hateful Extremism	Report	https://assets.publishing.service.gov.uk/government/uploads/system/uploads/attachment_data/file/836540/Challenging_Hateful_Extremism_-_summary_report.pdf
70846468	ECRI General Policy Recommendations No.15 on Combating Hate Speech: Key Points	Report	https://www.coe.int/en/web/european-commission-against-racism-and-intolerance/recommendation-no.15#:~:text=According%20to%20ECRI's%20General%20Policy,groups%20and%20damaging%20social%20cohesion.
70846477	Older People: Prosecuting Crimes against	Report	https://www.cps.gov.uk/legal-guidance/older-people-prosecuting-crimes-against
70846478	Policy guidance on the prosecution of crimes against older people	Report	https://www.cps.gov.uk/publication/policy-guidance-prosecution-crimes-against-older-people-0#:~:text=Once%20a%20case%20has%20been,perspective%20of%20the%20victim%20throughout.
70846482	Disability hate crime: a guide for carers and supporters	Report	https://www.report-it.org.uk/files/disability_hate_crime_guide_for_carers_and_supporters_september_2020.pdf
70846487	Racial harassment inquiry: survey of universities	Report	https://www.equalityhumanrights.com/sites/default/files/racial-harassment-inquiry-survey-of-universities.pdf
70846493	The Leicester Hate Crime Project: Findings and Conclusions	Report	https://le.ac.uk/hate-studies/research/the-leicester-hate-crime-project/our-reports
70846498	Transphobic Hate Crime	Report	https://www.report-it.org.uk/files/trans-report-interactive.pdf
70846501	Equality groups' perceptions and experience of crime	Report	https://www.hatecrimescotland.org/wp/wp-content/uploads/2014/08/Equality-Groups-Perceptions-Experience-of-Crime-Analysis-of-BCS-2007-2010-EHRC-2011.pdf
70846516	The Agreed Definition of 'Monitored Hate Crime' for England, Wales and Northern Ireland	Report	https://ec.europa.eu/migrant-integration/library-document/agreed-definition-monitored-hate-crime-england-wales-and-northern-ireland_en
70846520	Hate crime laws: A practical guide	Report	https://www.osce.org/odihr/36426
70846528	State of the world's minorities and indigenous peoples 2014 :events of 2013 : freedom from hate	Book, Whole	https://www.amazon.com.au/State-Worlds-Minorities-Indigenous-Peoples/dp/1907919473
70846532	Bookmarks :a manual for combating hate speech online through human rights education	Book, Whole	https://rm.coe.int/168065dac7
70846542	General recommendation no. 35, Combating racist hate speech :Committee on the Elimination of Racial Discrimination	Generic	internal-pdf://1375311000/UN_CERD_C_GC_35-EN.pdf https://digitallibrary.un.org/record/773053/files/CERD_C_GC_35-EN.pdf
70846545	United Nations Strategy and Plan of Action on Hate Speech	Generic	https://digitallibrary.un.org/record/3889290/files/Action_plan_on_hate_speech_EN.pdf
70846550	United Nations Strategy and Plan of Action on Hate Speech :detailed guidance on implementation for United Nations field presences	Generic	https://digitallibrary.un.org/record/3889286?ln=en
70846601	Stop AAPI Hate: National Report	Report	https://stopaapihate.org/wp-content/uploads/2022/03/22-SAH-NationalReport-3.1.22-v9.pdf
70846602	Hate Crime Reported by Victims and Police	Report	https://bjs.ojp.gov/content/pub/pdf/hcrvp.pdf
70846605	A Crisis of Hate	Report	https://vawnet.org/material/crisis-hate-report-lesbian-gay-bisexual-transgender-and-queer-hate-violence-homicides-2017
70846606	Lesbian, Gay, Bisexual, Transgender, Queer, and HIV-Affected Hate Violence in 2016	Report	https://vawnet.org/material/lesbian-gay-bisexual-transgender-queer-and-hiv-affected-hate-violence-2016
70846611	Questioning Bias: Validating a Bias Crime Victim Assessment Tool in California and New Jersey	Report	https://www.ojp.gov/pdffiles1/nij/grants/252010.pdf
70846613	Hate Crimes, Explained	Report	https://www.splcenter.org/hate-crimes-explained
70846669	Ten Days After: Harassment and Intimidation in the Aftermath of the Election	Report	https://www.splcenter.org/20161129/ten-days-after-harassment-and-intimidation-aftermath-election
70846698	Report: Anti-Asian American Hate in Texas	Report	https://www.asianpacificpolicyandplanningcouncil.org/wp-content/uploads/STOP_AAPI_Report-Texas_7.23.2020.pdf
70846711	Curbing Hate Online	Report	https://www.americanprogress.org/article/curbing-hate-online-companies-now/
70846714	Responding to Hate Crimes: A Community Resource Manual	Report	https://transequality.org/issues/resources/responding-hate-crimes-community-resource-manual
70846746	Monitoring Hate Speech in the US Media	Report	https://cpb-us-e1.wpmucdn.com/blogs.gwu.edu/dist/8/846/files/2019/03/Monitoring-Hate-Speech-in-the-US-Media-3_22-z0h5kk.pdf
70846758	Improving the Identification, Investigation, and Reporting of Hate Crimes: A Summary Report of the Law Enforcement Roundtable	Report	https://www.justice.gov/hatecrimes/resource/improving-identification-investigation-and-reporting-hate-crimes-summary-report
70846760	Online Hate Index Report: The Digital Experience of Jewish Lawmakers	Report	https://www.adl.org/resources/report/online-hate-index-report-digital-experience-jewish-lawmakers
70846763	Hate/Bias Crimes	Report	https://www.policedatainitiative.org/datasets/hate-bias-crimes/
70846767	2017 Audit of Anti-Semitic Incidents	Report	https://www.adl.org/resources/report/2017-audit-anti-semitic-incidents
70846801	Responding to Hate Crimes and Bias-Motivated Incidents on College/University Campuses	Report	https://www.ojp.gov/ncjrs/virtual-library/abstracts/responding-hate-crimes-and-bias-motivated-incidents
70846804	Hate Crime: The Violence of Intolerance	Report	https://www.findlaw.com/civilrights/civil-rights-overview/hate-crime-the-violence-of-intolerance.html
70846806	Hate Crime Training: Core Curriculum for Patrol Officers, Detectives & Command Officers	Report	https://www.justice.gov/archive/crs/pubs/hct.pdf
70846823	White Supremacist Propaganda Surges on Campus	Report	https://www.adl.org/resources/report/white-supremacist-propaganda-surges-campus
70846967	Hate is No Game: Harassment and Positive Social Experiences in Online Games 2021	Report	https://www.adl.org/resources/report/hate-no-game-harassment-and-positive-social-experiences-online-games-2021
70847005	Survey on Jewish Americans’ Experiences with Antisemitism	Report	https://www.adl.org/resources/blog/2021-survey-jewish-americans-experiences-antisemitism
70928141	La violencia de género en el cine español	Journal, Article	http://ezproxy.deakin.edu.au/login?url=https://www.proquest.com/scholarly-journals/la-violencia-de-género-en-el-cine-español/docview/1783995321/se-2 https://library.deakin.edu.au/resserv?genre=article&issn=&title=Revista+de+Medicina+y+Cine&volume=11&issue=4&date=2015-12-01&atitle=La+violencia+de+g%C3%A9nero+en+el+cine+espa%C3%B1ol&spage=190&aulast=D%C3%ADaz&sid=ProQ:ProQ%3Aconteurope&isbn=&jtitle…
70928285	Defining Hate	Dissertation	https://usir.salford.ac.uk/id/eprint/30880/1/MPHIL_FINAL_march_2014.pdf
70928382	Legality, Social Media and the Criminal Law	Dissertation	http://ezproxy.deakin.edu.au/login?url=https://www.proquest.com/dissertations-theses/legality-social-media-criminal-law/docview/2430690837/se-2?accountid=10445 https://library.deakin.edu.au/resserv?genre=dissertations&issn=&title=Legality%2C+Social+Media+and+the+Criminal+Law&volume=&issue=&date=2020-01-01&atitle=&spage=&aulast=Bliss&sid=ProQ:ProQuest+Dissertations+%26+Theses+Global&isbn=&jtitle=&…
70928699	Crimes of war and political communities: Political, judicial and civic responses to mass atrocities in the name of a community	Dissertation	http://ezproxy.deakin.edu.au/login?url=https://www.proquest.com/dissertations-theses/crimes-war-political-communities-judicial-civic/docview/305171484/se-2?accountid=10445 https://library.deakin.edu.au/resserv?genre=dissertations&issn=&title=Crimes+of+war+and+political+communities%3A+Political%2C+judicial+and+civic+responses+to+mass+atrocities+in+the+name+of+a+community&volume=&issue=&date=2009-0…
70928704	Circulating Racial Trauma: How Black College-Age Students Experience and Cope with Police Brutality on Social Media	Dissertation	http://ezproxy.deakin.edu.au/login?url=https://www.proquest.com/dissertations-theses/circulating-racial-trauma-how-black-college-age/docview/2532082920/se-2?accountid=10445 https://library.deakin.edu.au/resserv?genre=dissertations&issn=&title=Circulating+Racial+Trauma%3A+How+Black+College-Age+Students+Experience+and+Cope+with+Police+Brutality+on+Social+Media&volume=&issue=&date=2021-01-01&atitle=…
70928810	Antisemitism : a study of Orthodox Jewish communities in North London	Dissertation	http://ezproxy.deakin.edu.au/login?url=https://www.proquest.com/dissertations-theses/antisemitism-study-orthodox-jewish-communities/docview/2372179815/se-2?accountid=10445 https://library.deakin.edu.au/resserv?genre=dissertations&issn=&title=Antisemitism+%3A+a+study+of+Orthodox+Jewish+communities+in+North+London&volume=&issue=&date=2018-01-01&atitle=&spage=&aulast=Flax&sid=ProQ:ProQuest+Dissertat…
70928901	An Islamic Perspective: The Phenomenological Exploration of the Resiliency of Muslim Students at Institutions of Higher Education	Dissertation	http://ezproxy.deakin.edu.au/login?url=https://www.proquest.com/dissertations-theses/islamic-perspective-phenomenological-exploration/docview/2572559826/se-2?accountid=10445 https://library.deakin.edu.au/resserv?genre=dissertations&issn=&title=An+Islamic+Perspective%3A+The+Phenomenological+Exploration+of+the+Resiliency+of+Muslim+Students+at+Institutions+of+Higher+Education&volume=&issue=&date=202…
70929130	Representing Muslims: Islamophobic Discourse and the Construction of Identities in Britain since 2001	Dissertation	http://ezproxy.deakin.edu.au/login?url=https://www.proquest.com/dissertations-theses/representing-muslims-islamophobic-discourse/docview/2344262857/se-2?accountid=10445 https://library.deakin.edu.au/resserv?genre=dissertations&issn=&title=Representing+Muslims%3A+Islamophobic+Discourse+and+the+Construction+of+Identities+in+Britain+since+2001&volume=&issue=&date=2018-01-01&atitle=&spage=&aulast=Jac…
70929138	Grey areas : a cross-country comparative study of user-generated hate speech, incivility and journalistic responsibility for online comments	Dissertation	http://ezproxy.deakin.edu.au/login?url=https://www.proquest.com/dissertations-theses/grey-areas-cross-country-comparative-study-user/docview/2333960171/se-2?accountid=10445 https://library.deakin.edu.au/resserv?genre=dissertations&issn=&title=Grey+areas+%3A+a+cross-country+comparative+study+of+user-generated+hate+speech%2C+incivility+and+journalistic+responsibility+for+online+comments&volume=&iss…
70929215	A mixed-method examination of homicides targeting LGBT individuals in the United States	Dissertation	http://ezproxy.deakin.edu.au/login?url=https://www.proquest.com/dissertations-theses/mixed-method-examination-homicides-targeting-lgbt/docview/1355212978/se-2?accountid=10445 https://library.deakin.edu.au/resserv?genre=dissertations&issn=&title=A+mixed-method+examination+of+homicides+targeting+LGBT+individuals+in+the+United+States&volume=&issue=&date=2013-01-01&atitle=&spage=&aulast=Kelley&sid=Pr…
70929543	Somatic Reclamation: Exploring the Lived Experience of Word Woundings	Dissertation	http://ezproxy.deakin.edu.au/login?url=https://www.proquest.com/dissertations-theses/somatic-reclamation-exploring-lived-experience/docview/2617233995/se-2?accountid=10445 https://library.deakin.edu.au/resserv?genre=dissertations&issn=&title=Somatic+Reclamation%3A+Exploring+the+Lived+Experience+of+Word+Woundings&volume=&issue=&date=2021-01-01&atitle=&spage=&aulast=Mellor&sid=ProQ:ProQuest+Dissert…
70929657	Islamophobia in the United States: Experiences of Senegalese Immigrant Muslims in Indianapolis Post-9/11	Dissertation	http://ezproxy.deakin.edu.au/login?url=https://www.proquest.com/dissertations-theses/islamophobia-united-states-experiences-senegalese/docview/2394971203/se-2?accountid=10445 https://library.deakin.edu.au/resserv?genre=dissertations&issn=&title=Islamophobia+in+the+United+States%3A+Experiences+of+Senegalese+Immigrant+Muslims+in+Indianapolis+Post-9%2F11&volume=&issue=&date=2020-01-01&atitle=&spage=…
70929713	Voices of hate: Elite cues and the hate crimes against gays and lesbians and African-Americans in the 1980s	Dissertation	http://ezproxy.deakin.edu.au/login?url=https://www.proquest.com/dissertations-theses/voices-hate-elite-cues-crimes-against-gays/docview/304480577/se-2?accountid=10445 https://library.deakin.edu.au/resserv?genre=dissertations&issn=&title=Voices+of+hate%3A+Elite+cues+and+the+hate+crimes+against+gays+and+lesbians+and+African-Americans+in+the+1980s&volume=&issue=&date=1998-01-01&atitle=&spage=&aulast…
70929989	Out from Behind the Shadows: Experiences of Sikh Females Post-9/11	Dissertation	http://ezproxy.deakin.edu.au/login?url=https://www.proquest.com/dissertations-theses/out-behind-shadows-experiences-sikh-females-post/docview/2236460319/se-2?accountid=10445 https://library.deakin.edu.au/resserv?genre=dissertations&issn=&title=Out+from+Behind+the+Shadows%3A+Experiences+of+Sikh+Females+Post-9%2F11&volume=&issue=&date=2019-01-01&atitle=&spage=&aulast=Sandhu&sid=ProQ:ProQuest+Disser…
70930125	"Run Like a Girl? That's So Gay!" Exploring Homophobic and Sexist Language among Grade 7 and 8 Students in the Toronto District School Board	Dissertation	http://ezproxy.deakin.edu.au/login?url=https://www.proquest.com/dissertations-theses/run-like-girl-thats-so-gay-exploring-homophobic/docview/1767786212/se-2?accountid=10445 https://library.deakin.edu.au/resserv?genre=dissertations&issn=&title=%22Run+Like+a+Girl%3F+That%27s+So+Gay%21%22+Exploring+Homophobic+and+Sexist+Language+among+Grade+7+and+8+Students+in+the+Toronto+District+School+Board&volum…
70930128	Hate propaganda and freedom of expression in a multicultural society	Dissertation	http://ezproxy.deakin.edu.au/login?url=https://www.proquest.com/dissertations-theses/hate-propaganda-freedom-expression-multicultural/docview/304095554/se-2?accountid=10445 https://library.deakin.edu.au/resserv?genre=dissertations&issn=&title=Hate+propaganda+and+freedom+of+expression+in+a+multicultural+society&volume=&issue=&date=1993-01-01&atitle=&spage=&aulast=Somers&sid=ProQ:ProQuest+Dissertat…
70930283	Crown prosecutor's perceptions of hate crime sentencing enhancements	Dissertation	http://ezproxy.deakin.edu.au/login?url=https://www.proquest.com/dissertations-theses/crown-prosecutors-perceptions-hate-crime/docview/759486752/se-2?accountid=10445 https://library.deakin.edu.au/resserv?genre=dissertations&issn=&title=Crown+prosecutor%27s+perceptions+of+hate+crime+sentencing+enhancements&volume=&issue=&date=2009-01-01&atitle=&spage=&aulast=Vaughan&sid=ProQ:ProQuest+Dissertations+…
70930494	Gender Stereotypes: The Links to Violence. Equity in Education Series	Journal, Article	http://ezproxy.deakin.edu.au/login?url=https://www.proquest.com/scholarly-journals/gender-stereotypes-links-violence-equity/docview/62634065/se-2?accountid=10445 https://library.deakin.edu.au/resserv?genre=unknown&issn=&title=Undefined&volume=&issue=&date=1995-01-01&atitle=Gender+Stereotypes%3A+The+Links+to+Violence.+Equity+in+Education+Series&spage=1&aulast=&sid=ProQ:ProQ%3Aeric&isbn=&jtitle=Und…
70930521	The State of Asian Pacific America: Transforming Race Relations. A Public Policy Report, Volume IV	Book, Whole	http://ezproxy.deakin.edu.au/login?url=https://www.proquest.com/books/state-asian-pacific-america-transforming-race/docview/62315480/se-2?accountid=10445 https://library.deakin.edu.au/resserv?genre=book&issn=&title=The+State+of+Asian+Pacific+America%3A+Transforming+Race+Relations.+A+Public+Policy+Report%2C+Volume+IV&volume=&issue=&date=2000-01-01&atitle=&spage=1&aulast=&sid=ProQ:ProQ%3Aeric&isbn=…
70930676	Ten Ways To Fight Hate. A Community Response Guide. [Second Edition]	Generic	http://ezproxy.deakin.edu.au/login?url=https://www.proquest.com/encyclopedias-reference-works/ten-ways-fight-hate-community-response-guide/docview/62304278/se-2?accountid=10445 https://library.deakin.edu.au/resserv?genre=unknown&issn=&title=Ten+Ways+To+Fight+Hate.+A+Community+Response+Guide.&volume=&issue=&date=1999-01-01&atitle=&spage=1&aulast=Carrier&sid=ProQ:ProQ%3Aeric&isbn=&jtitle=&btitle=Te…
70931058	Active Citizenship: Empowering America's Youth. Social Studies Curriculum for Grades 7-12	Generic	http://ezproxy.deakin.edu.au/login?url=https://www.proquest.com/encyclopedias-reference-works/active-citizenship-empowering-americas-youth/docview/62368640/se-2?accountid=10445 https://library.deakin.edu.au/resserv?genre=unknown&issn=&title=Active+Citizenship%3A+Empowering+America%27s+Youth.+Social+Studies+Curriculum+for+Grades+7-12&volume=&issue=&date=1998-01-01&atitle=&spage=1&aulast=Minkler&si…
70931488	Terrorism Challenges Facing the Trump Administration	Journal, Article	http://ezproxy.deakin.edu.au/login?url=https://www.proquest.com/scholarly-journals/terrorism-challenges-facing-trump-administration/docview/1879996709/se-2?accountid=10445 https://library.deakin.edu.au/resserv?genre=article&issn=08908826&title=Security&volume=54&issue=1&date=2017-01-01&atitle=Terrorism+Challenges+Facing+the+Trump+Administration&spage=46&aulast=Alexander&sid=ProQ:ProQ%3Aaerospace&…
70931924	Openness and COVID-19 induced xenophobia: The roles of trade and migration in sustainable development	Journal, Article	http://ezproxy.deakin.edu.au/login?url=https://www.proquest.com/scholarly-journals/openness-covid-19-induced-xenophobia-roles-trade/docview/2510234098/se-2 https://library.deakin.edu.au/resserv?genre=article&issn=&title=PLoS+One&volume=16&issue=4&date=2021-04-01&atitle=Openness+and+COVID-19+induced+xenophobia%3A+The+roles+of+trade+and+migration+in+sustainable+development&spage=e0249579&aulast=He&…
70932041	Unraveling Social Perceptions & Behaviors towards Migrants on Twitter	Generic	http://ezproxy.deakin.edu.au/login?url=https://www.proquest.com/working-papers/unraveling-social-perceptions-amp-behaviors/docview/2609875168/se-2 https://library.deakin.edu.au/resserv?genre=preprint&issn=&title=arXiv.org&volume=&issue=&date=2021-12-04&atitle=Unraveling+Social+Perceptions+%26amp%3B+Behaviors+towards+Migrants+on+Twitter&spage=&aulast=Khatua&sid=ProQ:ProQ%3Aengineeringjournals&isbn…
70932071	An Effective, Robust and Fairness-aware Hate Speech Detection Framework	Generic	http://dx.doi.org/10.1109/BigData52589.2021.9672022
70932099	“Stronger than Hate”: On the Dissemination of Hate Speech during the 2020 Vienna Terrorist Attack	Generic	http://dx.doi.org/10.1109/SNAMS53716.2021.9732081
70932215	ETHOS: an Online Hate Speech Detection Dataset	Generic	http://dx.doi.org/10.1007/s40747-021-00608-2
70932229	Sexual harassment is a threat to engineering: A national academies report finds that it's not just individuals who suffer when gender-based abuse goes unaddressed - [Spectral Lines]	Journal, Article	http://ezproxy.deakin.edu.au/login?url=https://www.proquest.com/scholarly-journals/sexual-harassment-is-threat-engineering-national/docview/2126663529/se-2?accountid=10445 https://library.deakin.edu.au/resserv?genre=article&issn=00189235&title=IEEE+Spectrum&volume=55&issue=11&date=2018-01-01&atitle=Sexual+harassment+is+a+threat+to+engineering%3A+A+national+academies+report+finds+that+it%27s+not+j…
70932567	An Online Multilingual Hate speech Recognition System	Generic	http://ezproxy.deakin.edu.au/login?url=https://www.proquest.com/working-papers/online-multilingual-hate-speech-recognition/docview/2464268066/se-2 https://library.deakin.edu.au/resserv?genre=preprint&issn=&title=arXiv.org&volume=&issue=&date=2020-11-24&atitle=An+Online+Multilingual+Hate+speech+Recognition+System&spage=&aulast=Vashistha&sid=ProQ:ProQ%3Aengineeringjournals&isbn=&jtitle=arXiv.org&bt…
72993670	Racially Motivated Incidents in Higher Education: What Do They Say about the Campus Climate for Minority Students?	Journal, Article	http://search.proquest.com.libraryproxy.griffith.edu.au/docview/61612700?accountid=14543&bdid=18812&_bd=I3qdD9DNyd6P5M%2B6YZgT7712sGM%3D
72996236	The Exceptional Case? Perceptions and Experiences of Antisemitism Among Jews in the United Kingdom	Journal, Article	http://search.proquest.com.libraryproxy.griffith.edu.au/docview/1767329966?accountid=14543&bdid=18812&_bd=w%2BNl%2FBBr6eW8nvsgELk%2BG0LX%2F%2BE%3D
73029234	Database Razzismo	Journal, Article	http://www.cronachediordinariorazzismo.org/il-razzismo-quotidiano/
81038354	Victimisation 2016 and perceptions of security: Findings of the 2017 Living Environment & Security Survey	Report	https://www.ihemi.fr/sites/default/files/inline-files/RA_victimisation_2016_perceptions_security_0.pdf
81038356	The General Social Survey: An Overview	Report	https://www150.statcan.gc.ca/n1/en/catalogue/89F0115X

## Sheet: Sheet3
70095673
70095798
70096445
70096446
70099397
70099444
70099855
70099941
70099947
70147594
70674527
70674545
70674586
70674636
70674714
70844820
70845033
70932041
70932071
70932099
70932215
70095677
70095766
70095792
70095980
70096096
70096104
70096105
70096156
70096244
70096371
70096649
70096891
70097044
70097704
70097786
70097889
70097921
70098261
70098282
70098490
70098536
70098959
70099015
70099349
70099680
70099912
70100230
70100292
70100355
70100819
70101356
70101379
70101559
70103574
70103739
70104251
70106713
70106927
70107071
70107626
70107895
70108208
70109596
70140841
70140843
70147548
70147548
70147548
70147555
70147611
70147628
70147674
70147715
70148010
70148129
70148180
70148219
70148226
70148260
70148484
70671067
70671348
70671826
70673331
70673334
70673634
70674090
70674689
70674692
70674696
70674775
70674837
70674852
70675910
70675911
70675979
70676447
70676508
70676517
70842985
70843023
70843037
70843055
70843066
70843070
70843120
70843122
70843181
70843186
70843324
70843390
70843757
70843771
70843926
70844204
70844466
70844506
70844689
70844699
70844754
70844759
70844763
70844838
70844849
70844853
70844895
70844921
70844975
70844998
70845056
70845090
70845094
70845096
70845202
70845251
70846028
70846212
70846218
70846224
70846443
70846454
70846462
70846493
70846498
70846601
70846605
70846606
70846611
70846669
70846698
70846760
70846767
70846823
70846967
70847005
70928285
70928810
70928901
70929138
70929657
70929989
70931924
72993670
72996236
73029234
81038354
81038356
