# Supplementary material for: Mapping the scientific knowledge and approaches to defining and measuring hate crime, hate speech, and hate incidents: A systematic review
Source: Campbell Syst Rev. 2024 Apr 28;20(2):e1397. doi: 10.1002/cl2.1397 (PMC11056620; doi:10.1002/cl2.1397)
Supplement: Supplementary file 3 — APPENDIX 3 Legislation data. [file CL2-20-e1397-s002.xlsx]

## Sheet: HateCrimeResearch_Dataset_v7_Le
CriminalCivilOther	ID	Legislationtitle	NameBehaviourDefined	BehaviourType	PC_raceethnicity	PC_religious	PC_sex	PC_genderidentity	PC_sexualorient	PC_age	PC_disability	PC_occupation	PC_politicalopinion	PC_homelessness	Country
Civil	AUS011	Anti-Discrimination Act 1977, s 20C	racial vilification	Hate speech	1	0	0	0	0	0	0	0	0	0	Australia
Civil	AUS013	Anti-Discrimination Act 1977, s 38S	transgender vilification	Hate speech	0	0	0	1	0	0	0	0	0	0	Australia
Civil	AUS014	Anti-Discrimination Act 1977, s 49ZT	homosexual vilification	Hate speech	0	0	0	0	1	0	0	0	0	0	Australia
Civil	AUS015	Anti-Discrimination Act 1977, s 49ZXB	HIV/AIDS vilification unlawful	Hate speech	0	0	0	0	0	0	1	0	0	0	Australia
Civil	AUS021	Anti-Discrimination Act 1991, s 131A(1)	Offence of serious racial, religious, sexuality or gender identity vilification; threatening physical harm towards, or towards any property of, the person or group of persons; inciting others to threaten physical harm towards, or towards any property of, the person or group of persons	Hate speech	1	1	0	1	1	0	0	0	0	0	Australia
Other (soft law, international law)	AUS026	Racial Vilification Act 1996, s 4	racial vilification; public act; incite hatred serious contempt for, or severe ridicule of, a person or group of persons on the ground of their race	Hate speech	1	0	0	0	0	0	0	0	0	0	Australia
Civil	AUS032	Anti-Discrimination Act 1998, s 19	inciting hatred; hatred towards, serious contempt for, or severe ridicule of, a person or a group of persons on the ground of...	Hate speech	1	1	1	1	1	0	1	0	0	0	Australia
Civil	AUS037	Racial and Religious Tolerance Act 2001, s 24	serious racial vilification; incite hatred against that other person or class of persons; threaten, or incite others to threaten, physical harm towards that other person or class of persons or the property of that other person or class of persons	Hate speech	1	0	0	0	0	0	0	0	0	0	Australia
Other (soft law, international law)	AUS038	Racial and Religious Tolerance Act 2001, s 25	serious religious vilification; incite hatred against that other person or class of persons; threaten, or incite others to threaten, physical harm towards that other person or class of persons or the property of that other person or class of persons	Hate speech	0	1	0	0	0	0	0	0	0	0	Australia
Other (soft law, international law)	AUS051	Equal Opportunity Act 1984, ss 49A - 49D	racial harassment; racial harassment in employment; racial harassment in education; Racial harassment related to accommodation;	Hate crime	1	0	0	0	0	0	0	0	0	0	Australia
Criminal	AUS054	Criminal Code, 2002, s 750(1)	serious vilification	Hate speech	1	1	1	1	1	0	1	0	0	0	Australia
Criminal	AUS057	Criminal Code Act Compilation Act 1913, s 80I	circumstances of racial aggravation	Hate crime	1	0	0	0	0	0	0	0	0	0	Australia
Criminal	CAN013	Canadian Criminal Code 1985, s 320	hate propaganda	Hate speech	0	0	0	0	0	0	0	0	0	0	Canada
Other (soft law, international law)	CAN037	Ontario Human Rights Code 1990, s 13(1)	Announced intention to discriminate	Hate speech	0	0	0	0	0	0	0	0	0	0	Canada
Other (soft law, international law)	EUR006	Recommendation No. R (97) on hate speech adopted by the Committee of Ministers, 1997	hate speech	Hate speech	1	0	0	0	0	0	0	0	0	0	Other (EU, UN, OSCE)
Other (soft law, international law)	EUR014	General Policy Recommendation No 7 (of European Commission against Racism and Intolerance) on national legislation to combat racism and racial discrimination, 2002 (revised 2017)	Racism and racial discrimination	Hate speech	1	1	0	0	0	0	0	0	0	0	Other (EU, UN, OSCE)
Other (soft law, international law)	EUR022	General Policy Recommendation No 15 (of European Commission against Racism and Intolerance) on Combating Hate Speech, 2015	Hate speech	Hate speech	1	1	1	1	1	1	1	0	0	0	Other (EU, UN, OSCE)
Other (soft law, international law)	EUR026	First Additional Protocol (Protocol I) to the Convention on Cyber Crime, adopted 2003 and entered into force 2006 (concerning criminalisation of acts of racist and xenophobic nature committed through computer systems)	Racist and xenophobic material	Hate speech	1	1	0	0	0	0	0	0	0	0	Other (EU, UN, OSCE)
Other (soft law, international law)	EUR030	Adoption of Report by European Commission for Democracy through Law, during 76th Plenary Session of the Commission, 2008	racism, hate speech	Hate crime	1	1	0	0	0	0	0	0	0	0	Other (EU, UN, OSCE)
Other (soft law, international law)	EUR036	Office for Democratic Institutions and Human Rights Legislative Guidelines on hate crimes, 2009	Hate crime,	Hate crime	1	1	0	0	0	0	0	0	0	0	Other (EU, UN, OSCE)
Other (soft law, international law)	EUR045	EU Framework Decision on combating certain forms and expressions of racism and xenophobia by means of criminal law, 2008, art 1(a)	hatred	Hate speech	1	1	0	0	0	0	0	0	0	0	Other (EU, UN, OSCE)
Other (soft law, international law)	EUR048	Report of EU Agency for Fundamental Rights, "Making hate crime visible in the European Union: acknowledging victims' rights"	Hate crime	Hate crime	1	1	1	1	1	0	1	0	0	0	Other (EU, UN, OSCE)
Other (soft law, international law)	EUR050	European Parliament resolution of 14 March 2013 on strengthening the fight against racism, xenophobia and hate crime (2013/2543(RSP))	hate crime	Hate crime	1	1	1	0	1	1	1	0	0	0	Other (EU, UN, OSCE)
Other (soft law, international law)	EUR052	Commission’s Code of Conduct on Countering Illegal Hate Speech Online, launched in May 2016	illegal hate speech	Hate speech	1	1	0	0	0	0	0	0	0	0	Other (EU, UN, OSCE)
Criminal	GER005	German Criminal Code (Strafgesetzbuch, StGB), s 130	Volksverhetzung	Hate speech	1	1	0	0	0	0	0	0	0	0	Germany
Civil	ITA021	Law No. 71/2017 (Cyberbullying)	cyberbullismo	Hate speech	0	0	0	0	0	1	0	0	0	0	Italy
Other (soft law, international law)	NZE002	Human Rights Act, s 61 (Racial disharmony)	threatening, abusive, or insulting	Hate speech	1	0	0	0	0	0	0	0	0	0	New Zealand
Criminal	NZE003	Human Rights Act, s 131 (Inciting racial disharmony)		Hate speech	1	0	0	0	0	0	0	0	0	0	New Zealand
Civil	NZE012	Employment Relations Act 2000, s 109	racial harassment	Hate speech	1	0	0	0	0	0	0	0	0	0	New Zealand
Civil	SPA019	Law No. 19/2007 of July 11 (Anti-Violence, Racism, Xenophobia and Intolerance in Sport Act), art 2(2) (a)-(f)	Actos racistas, xenófobos o intolerantes en el deporte	Hate speech	1	1	1	1	1	0	1	0	1	0	Spain
Other (soft law, international law)	SPA030	Ley 15/2022, de 12 de julio, integral para la igualdad de trato y la no discriminación, art 6 (4)	acoso discriminatorio	Hate crime	0	0	0	0	0	0	0	0	0	0	Spain
Criminal	UNK001	Public Order Act 1986, s 17	racial hatred	Hate speech	1	0	0	0	0	0	0	0	0	0	United Kingdom
Criminal	UNK009	Public Order Act 1986, s 29A	religious hatred	Hate speech	0	1	0	0	0	0	0	0	0	0	United Kingdom
Criminal	UNK010	Public Order Act 1986, s 29AB	hatred on the grounds of sexual orientation	Hate speech	0	0	1	0	1	0	0	0	0	0	United Kingdom
Criminal	UNK018	Crime and Disorder Act 1998, ss 28	racially or religiously aggravated	Hate crime	1	1	0	0	0	0	0	0	0	0	United Kingdom
Criminal	UNK023	Crime and Disorder Act 1998, ss 33	racially aggravated offences	Hate crime	1	0	0	0	0	0	0	0	0	0	United Kingdom
Criminal	UNK028	Criminal Justice (No 2) (Northern Ireland) Order 2004, art 2	increase in sentence for offences aggravated by hostility	Hate crime	1	1	0	0	1	0	1	0	0	0	United Kingdom
Criminal	UNK030	Public Order (Northern Ireland) Order 1987, art 8	meaning of "fear" and "hatred"	Hate speech	1	1	1	0	1	0	1	0	0	0	United Kingdom
Criminal	UNK036	Criminal Justice (Scotland) Act 2003, s 74(2A) (religion)	Offences aggravated by religious prejudice	Hate crime	0	1	0	0	0	0	0	0	0	0	United Kingdom
Criminal	UNK037	Offences (Aggravation by Prejudice) (Scotland) Act 2009, s 1(2)	prejudice relating to disability	Hate crime	0	0	0	0	0	0	1	0	0	0	United Kingdom
Criminal	UNK038	Offences (Aggravation by Prejudice) (Scotland) Act 2009, s 2(2)	Prejudice relating to sexual orientation or transgender identity	Hate crime	0	0	0	0	1	0	0	0	0	0	United Kingdom
Criminal	UNK039	Criminal Law (Consolidation) (Scotland) Act 1995, s 50A	Racially-aggravated harassment.	Hate crime	1	0	0	0	0	0	0	0	0	0	United Kingdom
Criminal	UNK045	Crime and Disorder Act 1998, s 96	Offences racially aggravated	Hate crime	1	0	0	0	0	0	0	0	0	0	United Kingdom
Criminal	UNK047	Hate Crime & Public Order (Scotland) Act, s 1	aggravation of offences by prejudice	Hate crime	1	1	0	1	1	1	1	0	0	0	United Kingdom
Criminal	UNK048	Hate Crime & Public Order (Scotland) Act, s 3	Racially aggravated harassment	Hate crime	1	0	0	0	0	0	0	0	0	0	United Kingdom
Other (soft law, international law)	UNO064	Rabat Plan of Action on the prohibition of advocacy of national, racial or religious hatred that constitutes incitement to discrimination, hostility or violence	incitement to hatred	Hate speech	1	1	0	0	0	0	0	0	0	0	Other (EU, UN, OSCE)
Other (soft law, international law)	UNO065	General Recommendation no 35 (of Committee on the Elimination of Racial Discrimination) on combating racist hate speech, 2013	racist hate speech	Hate speech	1	1	0	0	0	0	0	0	0	0	Other (EU, UN, OSCE)
Other (soft law, international law)	UNO069	United Nations Strategy and Plan of Action on Hate Speech, 2019		Hate speech	1	1	0	1	0	0	0	0	0	0	Other (EU, UN, OSCE)
Other (soft law, international law)	UNO073	United Nations Guidance Note on Addressing and Countering COVID-19 related Hate Speech, 2020	Covid-19 related hate speech	Hate speech	0	0	0	0	0	0	0	0	0	0	Other (EU, UN, OSCE)
Civil	USA 190	SD Codified L § 22-19B-2 (2021)	deface	Hate speech	1	1	0	0	0	0	0	0	0	0	United States
Criminal	USA022	Cal. Penal Code § 422.55 (2021)	hate crime	Hate crime	1	1	0	1	1	0	1	0	0	0	United States
Criminal	USA032	Colo. Rev. Stat. § 18-9-121 (2021)	bias-motivated crime	Hate crime	1	1	0	0	1	0	1	0	0	0	United States
Criminal	USA037	Conn. Gen. Stat. § 53a-181j (2019)	intimidation based on bigotry or bias	Hate crime	1	1	1	1	1	0	1	0	0	0	United States
Criminal	USA043	11 DE Code § 1304. (2021)	hate crime	Hate crime	1	1	0	1	1	0	0	0	0	0	United States
Criminal	USA047	DC Code § 22–3701 (2021)	bias-related crime	Hate crime	1	1	1	1	1	1	1	0	1	1	United States
Criminal	USA062	HI Rev Stat § 706-662 (2021)	The defendant intentionally selected a victim or, in the case of a property crime, the property that was the object of a crime, because of hostility toward the actual or perceived race, religion, disability, ethnicity, national origin, gender identity or expression, or sexual orientation of any person.	Hate crime	1	1	0	1	1	0	1	0	0	0	United States
Criminal	USA063	HI Rev Stat § 846-51 (2021)	hate crime	Hate crime	1	1	0	1	1	0	1	0	0	0	United States
Criminal	USA068	ID Code § 18-7902 (2021)	malicious harassment	Hate crime	1	1	0	0	0	0	0	0	0	0	United States
Criminal	USA070	720 ILCS 5/12-7.1 (2012)	hate crime; intimidation...stalking...cyberstalking...disorderly conduct...transmission of obscene messages...harassment by telephone...harassment through electronic communications... as a result of a hate crime	Hate crime	1	1	0	1	1	0	1	0	0	0	United States
Criminal	USA076	IN Code § 10-13-3-1 (2021)	bias crime	Hate crime	1	1	0	0	1	0	1	0	0	0	United States
Criminal	USA078	IA Code § 729A.2 (2021)	hate crime	Hate crime	1	1	1	0	1	1	1	0	1	0	United States
Criminal	USA089	KY Rev Stat § 532.031 (2021)	hate crime	Hate crime	1	1	0	0	1	0	1	1	0	0	United States
Criminal	USA093	LA Rev Stat § 14:107.2 (2021)	hate crimes	Hate crime	1	1	0	0	1	1	1	1	0	0	United States
Criminal	USA106	MD. Criminal Law Code Ann. § 10-304 (2021)	hate crimes; Harassment; Destruction of Property	Hate crime	1	1	0	1	1	0	1	0	0	1	United States
Criminal	USA115	MI Comp L § 750.147b (2021)	ethnic intimidation; hate crimes	Hate crime	1	1	0	0	0	0	0	0	0	0	United States
Criminal	USA117	MN Stat § 609.2231 (2021)	assaults motivated by bias	Hate crime	1	1	1	0	1	1	1	0	0	0	United States
Criminal	USA120	MN Stat § 609.2233 (2021)	Felony Assault Motivated By Bias	Hate crime	1	1	1	0	1	1	1	0	0	0	United States
Criminal	USA128	MO Rev Stat § 557.035 (2021)	hate offences	Hate crime	1	1	1	0	1	0	1	0	0	0	United States
Criminal	USA130	MT Code § 45-5-221 (2021)	Malicious intimidation or harassment relating to civil or human rights	Hate crime	1	1	0	0	0	0	0	0	0	0	United States
Criminal	USA140	NJ Rev Stat § 2C:16-1 (2021)	bias intimidation	Hate crime	1	1	0	1	1	0	1	0	0	0	United States
Criminal	USA145	NM Stat § 31-18B-2 (2021)	[crime] motivated by hate	Hate crime	1	1	0	1	1	1	1	0	0	0	United States
Criminal	USA151	NY Penal L § 240.70 (2021)	Criminal Interference With Health Care Services or Religious Worship; intentionally injures, intimidates or interferes with, or attempts to injure, intimidate or interfere with	Hate crime	0	1	0	0	0	0	0	0	0	0	United States
Criminal	USA154	NY Penal L § 485.05 (2021)	hate crime	Hate crime	1	1	0	1	1	1	1	0	0	0	United States
Criminal	USA158	NC Gen Stat § 14-3 (2021)	offences committed with ethnic animosity	Hate crime	1	1	0	0	0	0	0	0	0	0	United States
Criminal	USA166	Ohio Rev Code § 2927.12 (2021)	ethnic intimidation	Hate crime	1	1	0	0	0	0	0	0	0	0	United States
Criminal	USA174	OR Rev Stat § 166.165 (2021)	bias crime	Hate crime	1	1	0	1	1	0	1	0	0	0	United States
Criminal	USA177	18 PA Cons Stat § 2710 (2021)	ethnic intimidation	Hate crime	1	1	0	0	0	0	0	0	0	0	United States
Criminal	USA181	RI Gen L § 12-19-38 (2021)	hate crimes	Hate crime	1	1	0	1	1	0	1	0	0	0	United States
Civil	USA184	RI Gen L § 42-28-46 (2021)	hate crime	Hate crime	1	1	0	1	1	0	1	0	0	0	United States
Criminal	USA189	S.D. Codified Laws § 22-19B-1	Malicious intimidation or harassment; Cause physical injury; Deface any real or personal property; Damage or destroy any real or personal property; Threaten, by word or act, to do the acts prohibited	Hate crime	1	1	0	0	0	0	0	0	0	0	United States
Criminal	USA203	UT Code § 76-3-203.14 (2021)	victim targeting; intentionally selects the victim...	Hate crime	1	1	1	1	1	1	1	0	1	1	United States
Criminal	USA205	13 V.S.A. § 1455 (2021)	hate-motivated crime; conduct is motivated, in whole or in part, by the victim's actual or perceived protected category	Hate crime	1	1	1	1	1	1	1	1	0	0	United States
Criminal	USA217	WA Rev Code § 9A.36.080 (2021)	Hate crime offense	Hate crime	1	1	0	1	1	0	1	0	0	0	United States
