# Supplementary material for: Mapping the scientific knowledge and approaches to defining and measuring hate crime, hate speech, and hate incidents: A systematic review
Source: Campbell Syst Rev. 2024 Apr 28;20(2):e1397. doi: 10.1002/cl2.1397 (PMC11056620; doi:10.1002/cl2.1397)
Supplement: Supplementary file 4 — APPENDIX 4 Overview data extraction tools. [file CL2-20-e1397-s006.xlsx]

## Sheet: Form responses 1
Date of latest search	Please select the country or countries this search location applies to. Please check all that apply	Please select the type of search location.	Please enter the name of the website or organisation.	Please enter the URL of the website.	Please enter the full citation of the document.	Please enter the URL of the document.	Please enter the name of the content expert.	Please enter the name of the organisation or institution the expert works at.	How many grey literature documents did you identify?	How many pieces of legislation did you identify?	How many measurement tools did you identify?
2021-03-28	Canada	Expert					Aurélie Campana	Laval University	1	0	0
2021-07-07	Spain	Grey literature			CEDRE. Percepción de la discriminación por el origen racial o étnico por parte de las potenciales víctimas en 2013. (2015).	https://igualdadynodiscriminacion.igualdad.gob.es/recursos/publicaciones/2015/percepcionDiscriminacion.htm			8	0	0
2021-07-12	France	Website	Ministère de l’Intérieur et Service de Protection de la Communauté Juive	https://www.antisemitisme.fr/					8	0	0
2021-07-12	France	Website	Commission Nationale Consultative des Droits de l'Homme (CNCDH)	https://www.cncdh.fr/publications					37	0	0
2021-07-12	France	Website	OSCE ODIHR Hate Crime Reporting	https://hatecrime.osce.org/france					19	0	0
2021-07-13	Canada	Website	Commission des Droits de la Personne et des Droits de la Jeunesse	https://www.cdpdj.qc.ca/fr/recherche?q=actes+haineux					17	0	0
2021-07-13	Germany	Website	OSCE ODIHR Hate Crime Reporting	https://hatecrime.osce.org/germany					3	0	0
2021-07-17	USA	Grey literature			Tracking Anti-Transgender Rhetoric Online, Offline, and In Our Legislative Chambers. Anti-Defamation League. (n.d.). https://www.adl.org/resources/reports/tracking-anti-transgender-rhetoric-online-offline-and-in-our-legislative-chambers.	https://www.adl.org/resources/reports/tracking-anti-transgender-rhetoric-online-offline-and-in-our-legislative-chambers			4	2	0
2021-07-19	UK	Expert					Jon Garland	University of Sussex	8	0	0
2021-07-19	UK	Expert					Mark Walters	University of Sussex	1	0	0
2021-07-19	Germany	Website	Deutsches Institut für Menschenrechte	https://www.institut-fuer-menschenrechte.de/themen/rassistische-diskriminierung					1	0	0
2021-07-19	Germany	Website	European Commission against Racism and Intolerance (ECRI)	https://www.coe.int/en/web/european-commission-against-racism-and-intolerance					1	0	0
2021-07-19	Germany	Website	Antidiskriminierungsstelle des Bundes	https://www.antidiskriminierungsstelle.de/DE/startseite/startseite-node.html					0	1	0
2021-07-20	Canada	Website	Statistics Canada	https://www.statcan.gc.ca/eng/search					66	0	2
2021-07-20	France	Website	Délégation Interministérielle à la Lutte Contre le Racisme, l'Antisémitisme et la Haine anti-LGBT (DILCRAH)	https://www.gouvernement.fr/documents-dilcra					21	0	0
2021-07-20	Germany	Website	Demokratiezentrum Baden-Württemberg	https://demokratiezentrum-bw.de/meldestelle-respect/					0	0	1
2021-07-20	Germany	Website	Hassmelden	https://hassmelden.de/					0	0	1
2021-07-21	Canada	Website	Ligue des droits et libertés, section de Québec	http://liguedesdroitsqc.org/publications/					6	0	0
2021-07-21	Germany	Website	Bundesministerium der Justiz und für Verbraucherschutz	https://www.bmjv.de/SharedDocs/Gesetzgebungsverfahren/DE/Bekaempfung_Rechtsextremismus_Hasskriminalitaet.html;jsessionid=B94BB844EB193174205E0B63CCA03509.2_cid334?nn=6704238					0	1	0
2021-07-21	Italy	Website	Osservatori Sicurezza Contro Atti-Discriminatori (OSCAD)	https://www.interno.gov.it/it/ministero/osservatori-commissioni-e-centri-coordinamento/osservatorio-sicurezza-contro-atti-discriminatori-oscad					5	0	1
2021-07-27	Italy	Expert					Melissa Sonnino	Facing Facts	2	6	0
2021-07-27	UK	Expert					Neil Chakraborti	University of Leichester	2	0	0
2021-08-04	Canada	Expert					Louis Audet Gosselin	Centre d’expertise et de formation sur les integrismes religieux, les ideologies politiques et la radicalisation	2	3	0
2021-08-05	Canada	Expert					Irfan Chaudhry	MacEwen University	2	3	1
2021-08-05	UK	Website	True Vision	https://www.report-it.org.uk/					18	0	3
2021-08-12	Spain	Website	Observatorio Español del Racismo y la Xenofobia (OBERAXE)	https://www.inclusion.gob.es/oberaxe/es/index.htm					96	2	2
2021-08-12	Spain	Website	Asociación Musulmana por los Derechos Humanos (AMDEH)	https://amderechoshumanos.org/					2	0	1
2021-08-12	Spain	Website	Union de Comunidades Islámicas en España	https://ucide.org/					2	0	0
2021-08-13	France	Expert					Abdellali Hajjat	Université libre de Bruxelles	3	3	0
2021-08-19	Ireland	Expert					Jennifer Schweppe	University of Limerick	7	0	0
2021-08-20	Spain	Expert					Carmen Girón Tomás	Observatorio Español del Racismo y la Xenofobia	6	0	2
2021-08-23	Germany	Website	Bundesverband RIAS	https://report-antisemitism.de/en/bundesverband-rias					39	0	1
2021-09-02	Spain	Website	Ministerio Fiscal	https://www.fiscal.es/web/fiscal/-/delitos-de-odio-y-discriminacion					4	1	0
2021-09-03	Spain	Expert					Rosario Maseda García	Consejo para la Eliminación de la Discriminación racial o étnica	6	1	0
2021-09-05	Spain	Expert					Contact Form	Accem	0	0	0
2021-09-05	Spain	Expert					Contact Form	Observatorio de la Islamofobia en los Medios	0	0	0
2021-09-05	Spain	Expert					Contact Form	Trabe	0	0	0
2021-09-07	Ireland	Website	United Nations Human Rights Treaty Body Database	https://tbinternet.ohchr.org/_layouts/15/TreatyBodyExternal/Countries.aspx?CountryCode=IRL&Lang=EN					25	0	0
2021-09-10	UK	Website	UK Government: Commission for Countering Extremism (CCE)	https://www.gov.uk/government/organisations/commission-for-countering-extremism					10	0	1
2021-09-15	Canada	Website	OSCE ODIHR Hate Crime Reporting	https://hatecrime.osce.org/canada					0	0	0
2021-09-15	France	Website	Institut des hautes études du ministère de l'Intérieur (IHEMI)	https://www.ihemi.fr/publications?mots_cles%5B%5D=53&sources%5B%5D=12&keyword					12	0	0
2021-09-15	Ireland	Website	OSCE ODIHR Hate Crime Reporting	https://hatecrime.osce.org/ireland					0	0	0
2021-09-15	Ireland	Website	Ugly Mugs Ireland	https://uglymugs.ie/					0	0	0
2021-09-15	Ireland	Website	The Irish Immigrant Support Centre (NASC)	https://nascireland.org/					13	2	1
2021-09-16	France	Website	Service Statistique Ministériel de la Sécurité Intérieur, Ministère de l’Intérieur et des Outre-Mer	https://www.interieur.gouv.fr/Interstats/Themes/Menaces-et-injures					21	0	0
2021-09-16	Germany	Website	OSCE Office for Democratic Institutions and Human Rights, Tolerance and Non-discrimination Information System	https://tandis.odihr.pl/					43	0	0
2021-09-16	Germany	Website	European Commission Against Racism and Intolerance (ECRI)	https://www.coe.int/en/web/european-commission-against-racism-and-intolerance)					5	0	0
2021-09-16	Germany	Website	Amnesty International	https://www.amnesty.org/en/documents/eur23/4112/2016/en/					2	0	0
2021-09-17	Italy	Expert					LOUKARELIS	UNAR	17	0	1
2021-09-18	Italy	Website	Multiple (COSPE, Amnesty international, Zaffiria)	http://www.cospe.org/					19	0	0
2021-09-18	Italy	Website	UNAR	http://www.unar.it/					9	2	1
2021-09-21	Italy	Expert					Loukarelis	UNAR	7	0	1
2021-09-21	Australia	Website	A Gender Agenda	http://genderrights.org.au/					3	0	0
2021-09-23	France	Website	United Nation High Comissioner for Refugees, refworld	https://www.refworld.org/type,COUNTRYREP,,FRA,516e75ed4,,0.html					7	0	0
2021-09-23	Germany	Website	Amadeu Antonio Foundation	https://www.amadeu-antonio-stiftung.de/en/themes/					73	0	0
2021-09-28	Australia	Website	ACT Human Rights Commission	https://hrc.act.gov.au/					13	0	0
2021-09-28	UK	Website	University of Leichester Centre for Hate Studies	https://le.ac.uk/hate-studies					10	0	1
2021-09-29	Canada	Website	Reading Hate in Canada, Ontario Tech University	https://sites.ontariotechu.ca/hatecrime/legislation/index.php					0	33	0
2021-09-30	Italy	Expert					Stefano Pasta	Universita' Cattolica	13	1	2
2021-09-30	Australia	Website	ACT Government	https://www.cmtedd.act.gov.au/open_government					1	0	0
2021-09-30	Australia	Website	ACT Police	http://www.police.act.gov.au/					3	0	0
2021-09-30	Australia	Website	Aged and Disability Advocacy Australia	http://adaaustralia.com.au/					6	0	0
2021-09-30	Australia	Website	Aged Care Quality and Safety Commission	http://www.agecarequality.gov.au/					2	0	0
2021-09-30	Australia	Website	Aged and Community Services Australia	https://acsa.asn.au/					2	0	0
2021-09-30	Australia	Website	All Together Now	https://alltogethernow.org.au/					8	0	0
2021-10-02	Italy	Expert					Stefano Pasta	Universita' Cattolica	5	7	0
2021-10-02	Germany	Website	RIAS Berlin	https://report-antisemitism.de/rias-berlin/					54	0	0
2021-10-02	Italy	Website	Associazione 21 luglio	https://www.21luglio.org/					8	0	1
2021-10-02	Italy	Website	Rete Lenford	https://www.retelenford.it/					2	0	0
2021-10-02	Italy	Website	Centro risorse LGBTI	https://risorselgbti.eu/					2	0	0
2021-10-03	Germany	Website	Opferperspektive	https://www.opferperspektive.de/materialien					9	0	0
2021-10-04	France	Website	Defenseur des Droits	https://www.defenseurdesdroits.fr/fr/publications?tid=7					92	0	0
2021-10-05	Italy	Expert					Stefano Pasta	Universita' Cattolica	5	0	0
2021-10-05	Australia	Website	Anglicare Victoria	https://www.anglicarevic.org.au/					1	0	0
2021-10-05	Australia	Website	Anti-Violence Project Victoria	http://antiviolence.info/					0	0	1
2021-10-05	Australia	Website	Asia Education Australia	http://asiaeducation.edu.au/					2	0	0
2021-10-05	Australia	Website	Asian Australian Alliance	http://asianaustralianalliance.net/					5	0	1
2021-10-05	Australia	Website	Australia/Israel and Jewish Affairs Council	https://aijac.org.au/					4	0	0
2021-10-05	Germany	Website	Bundeskriminalamt	https://www.bka.de/DE/AktuelleInformationen/Publikationen/Forschungsergebnisse/forschungsergebnisse_node.html).					20	0	0
2021-10-05	Germany	Website	Antidiskriminierurgstelle des Bundes	https://www.antidiskriminierungsstelle.de/DE/was-wir-machen/publikationen/publikationen-node.html					36	0	0
2021-10-05	Germany	Website	IchbinHier	https://www.ichbinhier.eu/					3	0	0
2021-10-05	Italy	Website	Donne in rete contro la violenza	https://www.direcontrolaviolenza.it/					12	0	0
2021-10-05	Italy	Website	Arcigay	https://www.arcigay.it/					8	0	0
2021-10-05	Italy	Website	Gay help line	https://gayhelpline.it/					0	0	1
2021-10-06	Italy	Expert					Loukarelis		6	0	0
2021-10-06	Canada	Website	Toronto Police	http://www.torontopolice.on.ca/publications					23	0	0
2021-10-06	Italy	Website	CIR Rifugiati	https://www.cir-onlus.org/					1	0	0
2021-10-06	Italy	Website	Ministero Innovazione	https://innovazione.gov.it/					1	0	1
2021-10-06	Italy	Website	ARCI	https://www.arci.it/materiali/					1	0	0
2021-10-06	Italy	Website	Fondazione ISMU	https://www.ismu.org/en/					29	0	0
2021-10-06	Spain	Website	Movimiento contra la Intolerancia	http://movimientocontralaintolerancia.com/					123	0	0
2021-10-07	Australia	Website	Australian Disability Clearinghouse on Education and Training	https://www.adcet.edu.au/					0	0	0
2021-10-07	Canada	Website	United Nation High Comissioner for Refugees, refworld	https://www.refworld.org/cgi-bin/texis/vtx/rwmain?page=country&skip=80&coi=CAN&querysi=hate%20crime&searchin=fulltext&sort=date					100	0	0
2021-10-07	Germany	Website	Deutsches Institut für Menschenrechte	http://www.institut-fuer-menschenrechte.de/					44	0	0
2021-10-07	Spain	Website	Accem	https://www.accem.es/					14	0	0
2021-10-08	Australia	Website	Australian Federation of Disability Organisations	http://afdo.org.au/					4	0	1
2021-10-08	Australia	Website	Australian Hate Crime Network	https://www.sydney.edu.au/law/our-research/research-centres-and-institutes/australian-hate-crime-network.html					4	0	0
2021-10-08	Germany	Website	Bundesamt für Verfassungsschutz	https://www.verfassungsschutz.de/SharedDocs/publikationen/DE/verfassungsschutzberichte/2021-06-verfassungsschutzbericht-2020.html					7	0	0
2021-10-08	Germany	Website	Bundesministerium des Innern, für Bau und Heimat	https://www.bmi.bund.de/SiteGlobals/Forms/suche/publikationssuche-formular.html?resourceId=9390256&input_=9390272&pageLocale=de&templateQueryString=der+hass&submit.x=0&submit.y=0					7	0	0
2021-10-08	Germany	Website	ReachOut	https://www.reachoutberlin.de/					8	0	0
2021-10-09	Australia	Website	Australian eSafety Commissioner	http://esafety.gov.au/					1	0	5
2021-10-09	Australia	Website	Australian Multicultural Foundation	http://amf.net.au/					2	0	0
2021-10-09	Canada	Website	B'Nai Brith Canada	https://www.bnaibrith.ca/					12	3	1
2021-10-09	Canada	Website	National Council of Canadian Muslims	https://www.nccm.ca/					12	0	1
2021-10-09	Canada	Website	Kantor Centre	http://www.kantorcenter.tau.ac.il/					0	0	0
2021-10-09	Canada, USA	Website	Anti-Defamation League	https://www.adl.org/					1	0	0
2021-10-09	New Zealand	Website	Foundation Against Islamophobia and Racism	http://fairnz.org/					1	0	1
2021-10-10	Australia	Website	Centre for Multicultural Youth	http://cmy.net.au/					4	0	1
2021-10-11	Australia	Website	Centre for Resilient and Inclusive Societies	http://crisconsortium.org/					8	0	0
2021-10-11	Australia	Website	Executive Council of Australian Jewry	http://www.ecaj.org.au/					15	0	0
2021-10-11	Australia	Website	Islamophobia Register Australia	http://islamophobia.com.au/					2	0	1
2021-10-12	UK	Website	The Law Commission: Reforming the Law	https://www.lawcom.gov.uk/					0	2	0
2021-10-12	UK, OSCE	Website	OSCE	https://www.osce.org/					14	2	1
2021-10-13	Australia	Website	Islamic Council of Victoria	http://icv.org.au/					3	0	0
2021-10-13	Australia	Website	ACON	http://acon.org.au/					3	0	1
2021-10-13	Australia	Website	Australian Human Rights Commission	http://humanrights.org.au/					5	0	2
2021-10-13	Australia	Website	Online Hate Prevention Institute	http://ohpi.org.au/					4	0	0
2021-10-13	Australia	Website	Our Watch	http://ourwatch.org.au/					2	0	0
2021-10-13	Ireland	Website	Sex Workers Alliance Ireland	https://sexworkersallianceireland.org/					0	0	0
2021-10-14	Spain	Expert					Javier Sáez	Fundación Secretariado Gitano	3	0	0
2021-10-14	Australia	Website	Anti-Discrimination NSW	https://antidiscrimination.nsw.gov.au/					3	0	1
2021-10-14	Australia	Website	Equal Opportunity Commission of Western Australia	https://www.wa.gov.au/organisation/equal-opportunity-commission					1	0	1
2021-10-14	Australia	Website	Northern Territory Anti-Discrimination Commission	https://adc.nt.gov.au/					1	0	1
2021-10-14	Australia	Website	South Australian Equal Opportunity Commission	http://eoc.sa.gov.au/					1	0	1
2021-10-14	Australia	Website	Victorian Equal Opportunity and Human Rights Commission	http://humanrights.vic.gov.au/					7	0	1
2021-10-14	France	Website	Organization Racism Islamophobia Watch (ORIW)	https://www.oriw.org/category/rapport/page/6/					28	0	0
2021-10-14	Germany	Website	Jugendschutz.net	http://jugenschutz.net/					10	0	0
2021-10-14	Italy	Website	CESIE	https://cesie.org/					18	0	0
2021-10-14	Spain	Website	Ministerio del Interior, Servicios al Ciudadano, Delitos de Odio	http://www.interior.gob.es/es/web/servicios-al-ciudadano/delitos-de-odio					8	0	1
2021-10-15	Spain	Expert					Juan Alberto Díaz López	Universidad Autónoma de Madrid	0	0	0
2021-10-15	EU	Website	European Union Agency for Fundamental Rights, Database 2012-2020 on anti-Muslim Hatred	https://fra.europa.eu/en/databases/anti-muslim-hatred/home					13	0	0
2021-10-15	Italy	Website	Centro Study Sereno Regis	https://serenoregis.org/					1	1	0
2021-10-15	Italy	Website	1522	https://www.1522.eu/					0	0	1
2021-10-15	Italy	Website	European Union Agency for Fundamental Rights, Database 2012-2020 on anti-Muslim Hatred	https://fra.europa.eu/en/databases/anti-muslim-hatred/home					8	0	0
2021-10-15	Spain	Website	Plataforma Khetane	https://plataformakhetane.org/					22	0	5
2021-10-18	France	Website	European Union Agency for Fundamental Rights, Database 2012-2020 on anti-Muslim Hatred	https://fra.europa.eu/en/databases/anti-muslim-hatred/home					17	0	0
2021-10-18	Ireland	Website	Irish Network Against Racism (INAR)	https://inar.ie/					30	1	1
2021-10-19	France	Website	Insitut National d'Étude Démographiques (INED)	https://virage.site.ined.fr/fr/publications/Publications Virage/					15	0	0
2021-10-19	UK	Website	TellMAMA	https://www.tellmamauk.org/					1	0	0
2021-10-19	UK	Website	Stop Hate UK	https://www.stophateuk.org/					1	0	0
2021-10-19	UK	Website	Runny Mede Trust	https://www.runnymedetrust.org/					1	0	0
2021-10-19	UK	Website	Opinium	https://www.opinium.com/multicultural-britain/					1	0	0
2021-10-19	UK	Website	Tell MAMA	https://tellmamauk.org/wp-content/uploads/resources/Tell MAMA - Report.pdf					1	0	0
2021-10-19	UK	Website	European Union Agency for Fundamental Rights, Compendium of Practices on Equality Data Collection	https://fra.europa.eu/en/promising-practices/census-lifecourse-and-disability-team					0	0	1
2021-10-19	UK	Website	European Union Agency for Fundamental Rights, Compendium of Practices on Equality Data Collection	https://fra.europa.eu/en/promising-practices/cross-government-project-develop-monitoring-standards-gender-identity					0	0	1
2021-10-19	UK	Website	European Union Agency for Fundamental Rights, Compendium of Practices on Equality Data Collection	https://fra.europa.eu/en/promising-practices/developing-national-barometer-prejudice-and-discrimination-britain					0	0	1
2021-10-19	UK	Website	European Union Agency for Fundamental Rights, Compendium of Practices on Equality Data Collection	https://fra.europa.eu/en/promising-practices/equalities-data-audit					0	0	1
2021-10-19	UK	Website	European Union Agency for Fundamental Rights, Compendium of Practices on Equality Data Collection	https://fra.europa.eu/en/promising-practices/britain-fairer-report-series					1	0	0
2021-10-20	Canada	Website	Alberta Human Rights Commission	https://www.albertahumanrights.ab.ca/publications/Pages/bulletins_sheets_booklets.aspx					13	0	0
2021-10-20	Canada	Website	Commission des Droits de la Personne et des Droits de la Jeunesse	https://www.cdpdj.qc.ca/fr/publications					53	0	0
2021-10-20	Canada	Website	New Brunswick Human Rights Commission	https://www2.gnb.ca/content/gnb/en/departments/nbhrc/resources/annual-reports.html					21	0	0
2021-10-22	Australia	Website	Redfern Legal Centre	http://rlc.org.au/					2	0	0
2021-10-22	Australia	Website	Beyond Blue	http://beyondblue.org.au/					3	0	0
2021-10-22	Australia	Website	Lowitja Institute	http://lowitja.org.au/					2	0	0
2021-10-22	Australia	Website	Victorian Aboriginal Legal Centre	http://www.vals.org.au/					1	0	0
2021-10-22	Australia	Website	Asylum Seeker Resource Centre	http://asrc.org.au/					1	0	0
2021-10-25	Canada	Website	Amnesty International	https://www.amnesty.org/en/latest/research/page/4/?qlocation=1741&qtopic=2081&qresource-type=2134%2C2146					46	0	0
2021-10-25	UK	Website	Equality and Human Rights Commission	https://www.equalityhumanrights.com/en					15	0	2
2021-10-26	UK	Website	International Network for Hate Studies	https://internationalhatestudies.com/					10	0	3
2021-10-27	Australia	Website	Police Accountability Project	http://policeaccountability.org.au/					4	0	0
2021-10-27	New Zealand	Website	Royal Commission of Inquiry into the Attack on Christchurch Mosques on 15 March 2019	https://christchurchattack.royalcommission.nz/					11	0	0
2021-10-27	New Zealand	Website	The Federation of Islamic Associations of New Zealand (Inc)	http://fianz.com/					1	0	0
2021-10-28	EU	Website	Eurobarometer	https://europa.eu/eurobarometer/					7	0	0
2021-10-28	EU	Website	European Union Agency for Fundamental Rights (FRA)	https://fra.europa.eu/					59	0	0
2021-10-28	EU	Website	Eurostat	https://ec.europa.eu/eurostat					1	0	0
2021-10-29	New Zealand	Website	Working Together Group	http://wtg.org.nz/					1	0	0
2021-10-29	New Zealand	Website	Umma Trust	http://ummatrust.co.nz/					0	0	0
2021-10-29	New Zealand	Website	Third Culture Minds	http://thirdcultureminds.org.nz/					0	0	0
2021-10-29	New Zealand	Website	Otara Business Association	http://otara.co.nz/					0	0	0
2021-10-29	New Zealand	Website	New Zealand Indian Central Association	http://nzindians.org.nz/					0	0	0
2021-11-01	Canada	Website	Indigenous Bar	https://indigenousbar.ca/national-secretariat-against-hate-and-racism-in-canada/					5	0	0
2021-11-01	France	Website	Amnesty International	https://www.amnesty.org/en/latest/research/page/4/?qlocation=1949&qtopic=2081&qresource-type=2134%2C2146					72	0	0
2021-11-02	Ireland	Website	Inclusion Ireland	https://inclusionireland.ie/					0	0	0
2021-11-02	Ireland	Website	Transgender Equality Network Ireland (TENI)	https://www.teni.ie/					5	0	0
2021-11-04	New Zealand	Website	New Zealand Security Intelligence Service	http://www.nzsis.govt.nz/					3	0	1
2021-11-04	New Zealand	Website	Office of Film and Literature Classification	http://classificationoffice.govt.nz/					3	0	0
2021-11-04	New Zealand	Website	Inspector-General of Intelligence and Security	http://igis.govt.nz/					1	0	0
2021-11-04	New Zealand	Website	Office of Ethnic Communities	http://ethniccommunities.govt.nz/					2	0	0
2021-11-04	New Zealand	Website	Department of Prime Minister and Cabinet	http://dpmc.govt.nz/					2	0	0
2021-11-04	New Zealand	Website	Netsafe	http://netsafe.org.nz/					7	0	1
2021-11-04	New Zealand	Website	Multicultural New Zealand	http://multiculturalnz.org.nz/					1	0	0
2021-11-04	New Zealand	Website	Internet NZ	http://internetnz.nz/					2	0	0
2021-11-08	Canada	Website	Statistics Canada	https://www.statcan.gc.ca/eng/search					114	0	0
2021-11-09	New Zealand	Website	Belong Aotearoa	http://beling.org.nz/					2	0	0
2021-11-10	UK	Expert					Paul Giannasi	Police Hate Crime Policy Lead at National Police Chief's Council	4	2	0
2021-11-10	Ireland	Website	Community Work Ireland (CWI)	https://www.cwi.ie/					3	0	0
2021-11-10	Ireland	Website	AkiDwA	https://akidwa.ie/					6	0	0
2021-11-10	Ireland	Website	ILGA Europe	https://www.ilga-europe.org/					2	0	0
2021-11-10	Spain, EU	Website	European Union Agency for Fundamental Rights, Database 2012-2020 on anti-Muslim Hatred, Research findings	https://fra.europa.eu/en/databases/anti-muslim-hatred/research-findings					52	0	0
2021-11-10	Spain, EU	Website	European Union Agency for Fundamental Rights, Compendium of Practices on Hate Crime	https://fra.europa.eu/en/promising-practices					4	0	0
2021-11-10	Spain, EU	Website	European Union Agency for Fundamental Rights, Compendium of Practices on Equality Data Collection	https://fra.europa.eu/en/promising-practices-list					1	0	0
2021-11-11	New Zealand	Website	Women's Refuge	http://womensrefuge.org.nz/					4	0	0
2021-11-11	New Zealand	Website	Rainbow Youth	http://ry.org.nz/					0	0	0
2021-11-11	New Zealand	Website	Rainbow Rights	http://rainbowrights.nz/					0	7	0
2021-11-11	New Zealand	Website	Rainbow Mental Health	http://rainbowmentalhealth.com/					0	0	0
2021-11-11	New Zealand	Website	Shine	http://2shine.org.nz/					1	0	0
2021-11-11	New Zealand	Website	The Helen Clark Foundation	https://helenclark.foundation/					2	0	0
2021-11-11	UK	Website	Crown Prosecution Service	https://www.cps.gov.uk/					10	0	0
2021-11-11	UK	Website	INACH	https://www.inach.net/united-kingdom/					11	3	1
2021-11-17	France	Website	Haut Conseil à l’Égalité entre les Femmes et les Hommes	https://www.haut-conseil-egalite.gouv.fr/					4	0	0
2021-11-18	Canada	Website	The Canadian Council of Muslim Women (CCMW)	https://www.ccmw.com/publications					19	0	0
2021-11-18	Canada	Website	Strong Voice	http://www.strongvoice.ca/					2	0	0
2021-11-18	Canada	Website	Canadian Research Institute for the Advacement of Women (CRIAW-ICREF)	https://www.criaw-icref.ca/publications/?topic=racism					9	0	0
2021-11-18	Canada	Website	Canadian Women's Foundation	https://canadianwomen.org/the-facts/					5	0	0
2021-11-18	Canada	Website	Canadian Anti-Hate Network	https://www.antihate.ca/					0	3	0
2021-11-19	Canada	Website	Dawn Canada	https://dawncanada.net/ppbdp-en/reports/					8	0	0
2021-11-21	Canada	Website	Centre for the Prevention of Radicalization Leading to Violence	https://info-radical.org/en/					2	0	1
2021-11-21	Canada	Website	Canadian Network for Research on Terrorism, Security and Society	https://www.tsas.ca/					10	0	0
2021-11-22	Canada	Website	Justice for Girls	http://www.justiceforgirls.org/international-human-rights-submissions.html					19	0	0
2021-11-22	Canada	Website	The Tessellate Institute	http://tessellateinstitute.com/publications/					13	0	0
2021-11-22	Canada	Website	Coalition of Inclusive Municipalities	https://en.ccunesco.ca/networks/coalition-of-inclusive-municipalities					4	0	0
2021-11-22	Ireland	Website	Disability Federation of Ireland	https://www.disability-federation.ie/					6	0	0
2021-11-22	Ireland	Website	Donegal Intercultural Platform	https://interculturaldonegal.org/					0	0	1
2021-11-22	Ireland	Website	Doras Luimni	https://doras.org/					14	6	1
2021-11-23	Canada	Website	The Canadian Centre for Gender + Sexual Diversity	https://ccgsd-ccdgs.org/research-scholarships/					2	0	0
2021-11-23	Canada	Website	Commission for International Justice and Accountability (CIJA), Fight Antisemitism	https://www.fightit.ca/					3	0	0
2021-11-23	Canada	Website	Aboriginal Commission on Human Rights and Justice	https://www.aboriginalhumanrights.ca/publications					2	0	0
2021-12-01	Canada	Website	Alberta Civil Liberties Research Centre (ACLRC)	https://www.aclrc.com/new-folder-1					4	0	0
2021-12-02	Ireland	Website	BeLong To	https://www.belongto.org/					1	0	0
2021-12-07	Germany	Expert					Daniel Koehler	German Institute on Radicalization and De-Radicalization Studies (GIRDS)	0	0	0
2021-12-07	Germany	Expert					Jeffrey Gruenewald	Terrorism Resource Center-University of Arkansas	0	0	0
2021-12-08	UK	Grey literature			Law Commission. (2021). Hate Crime Law: Final report.	https://urldefense.com/v3/__https://www.lawcom.gov.uk/project/hate-crime/__;!!HXCxUKc!iyj3c3_C0NuwggP5CWKdzdNVJQLksMXXj-aVvvfP77yA7PpyKdgIqP53rgf1RLU$			1	0	0
2021-12-09	Ireland	Grey literature			(INAR), I. N. A. R. (2019). Alternative Report on Racial Discrimination in Ireland. https://tbinternet.ohchr.org/Treaties/CERD/Shared%20Documents/IRL/INT_CERD_NGO_IRL_39711E.pdf	https://tbinternet.ohchr.org/Treaties/CERD/Shared%20Documents/IRL/INT_CERD_NGO_IRL_39711_E.pdf			11	0	1
2021-12-19	USA	Website	National Archive of Criminal Justice Data (NACJD)	https://www.icpsr.umich.edu/web/pages/NACJD/index.html					8	0	2
2022-01-24	EU	Website	European Commission against Racism and Intolerance (ECRI), Human Rights Documentation	https://hudoc.ecri.coe.int/eng					19	0	0
2022-01-28	Tech company	Website	Facebook	https://transparency.fb.com/en-gb/policies/community-standards/					5	0	10
2022-01-28	Tech company	Website	YouTube	https://support.google.com/youtube/answer/9288567?hl=en					3	0	2
2022-01-28	Tech company	Website	Wordpress	https://wordpress.com/support/user-guidelines/					3	0	1
2022-01-28	Tech company	Website	WhatsApp	https://faq.whatsapp.com/search?query=report&lang=en					1	0	1
2022-01-28	Tech company	Website	Twitter	https://help.twitter.com/en/rules-and-policies/twitter-rules					5	0	4
2022-01-28	Tech company	Website	Pinterest	https://policy.pinterest.com/en/community-guidelines					1	0	4
2022-01-28	Tech company	Website	Microsoft	https://www.microsoft.com/en-us/msrc?rtc=1					1	0	1
2022-01-28	Tech company	Website	Mega	https://mega.io/terms					2	0	1
2022-01-28	Tech company	Website	Mailchimp	https://mailchimp.com/legal/acceptable_use/					2	0	1
2022-01-28	Tech company	Website	LinkedIn	https://www.linkedin.com/legal/professional-community-policies					2	0	3
2022-01-28	Tech company	Website	Just Paste	https://justpaste.it/50u2t					1	0	0
2022-01-28	Tech company	Website	Instagram	https://help.instagram.com/477434105621119					6	0	9
2022-01-28	Tech company	Website	Dropbox	https://www.dropbox.com/terms					2	0	1
2022-01-28	Tech company	Website	Discord	https://discord.com/guidelines					2	0	1
2022-01-28	Tech company	Website	Christchurch Call	https://www.christchurchcall.com/					2	0	0
2022-01-28	Tech company	Website	Amazon	https://www.amazon.com/gp/help/customer/display.html?nodeId=GLHXEX85MENUE4XF					1	0	1
2022-01-28	Tech company	Website	Airbnb	https://www.airbnb.com.au/trust					3	0	1
2022-02-04	USA	Website	National Center for Transgender Equality	https://transequality.org/					4	0	0
2022-02-08	France	Website	Human rights first	https://www.humanrightsfirst.org/resources					7	0	0
2022-02-22	Canada	Website	organization for prevention violence	https://preventviolence.ca/publications/					9	0	0
2022-02-22	Canada	Website	House of Commons	https://www.ourcommons.ca/Search/en/website?text=hate%20crime%20pdf&start=230					5	0	0
2022-02-24	UN	Website	Office of the United Nations High Commissioner for Human Rights	http://ohchr.org/					23	0	0
2022-02-24	USA	Website	Movement Advancement Program	https://www.lgbtmap.org/					36	1	0
2022-02-24	USA	Website	National LGBTQ Task Force	https://www.thetaskforce.org/					1	0	0
2022-02-24	USA	Website	National Coalition of Antiviolence Programs	https://avp.org/ncavp/					3	0	0
2022-02-24	USA	Website	STOP AAPI Hate	https://stopaapihate.org/					7	0	0
2022-02-24	USA	Website	George Washington University, Media and Peace Building Project	https://mediapeaceproject.smpa.gwu.edu/					1	0	0
2022-02-28	USA	Expert					NA - Shared by another coder		8	0	0
2022-03-01	USA	Website	Brennan Center for Justice	https://www.brennancenter.org/					10	0	0
2022-03-02	USA	Website	U.S. Department of Justice	https://www.justice.gov/					13	0	0
2022-03-02	USA	Website	Colorado Coalition Against Hate	https://www.ccasa.org/resources/responding-to-hate-and-bias-at-school/					1	0	0
2022-03-08	USA	Website	U.S. Department of Justice Community Relations Service	https://www.justice.gov/crs					14	0	0

## Sheet: Sheet1
Row Labels	Sum of How many grey literature documents did you identify?	Sum of How many pieces of legislation did you identify?	Sum of How many measurement tools did you identify?
Australia	144	0	18
Canada	609	58	6
Canada, USA	1	0	0
EU	99	0	0
France	363	3	0
Germany	365	2	3
Ireland	123	9	5
Italy	179	17	10
New Zealand	33	7	3
Spain	294	4	11
Spain, EU	57	0	0
Tech company	42	0	41
UK	119	7	17
UK, OSCE	14	2	1
UN	23	0	0
USA	110	3	2
Grand Total	2575	112	117
